# Supplementary material for: Promotion of Th1 and Th2 responses over Th17 in Riemerella anatipestifer stimulation in chicken splenocytes: Correlation of gga-miR-456-3p and gga-miR-16-5p with NOS2 and CCL5 expression
Source: PLoS One. 2023 Nov 6;18(11):e0294031. doi: 10.1371/journal.pone.0294031 (PMC10627459; doi:10.1371/journal.pone.0294031)
Supplement: S2 Table — (XLSX) [file pone.0294031.s003.xlsx]

## Sheet: Sheet1
Supplementary Table 2. Summary of differentially expressed genes from RNA-seq results
Gene	Description	logFC	logCPM	LR	PValue	FDR	KR_8h	KR_4h	NC_4h	KR_24h	NC_8h	NC_24h	log2FC(4h)	log2FC(8h)	log2FC(24h)
LOC422654	chemokine (C-X-C motif) ligand 1-like	4.04242	7.47922	306.018	1.60973e-68	2.97671e-64	336.837	284.924	18.2046	387.399	22.9646	20.064	3.9682	3.87456	4.27114
NOS2	nitric oxide synthase 2	3.21466	7.74639	200.91	1.32188e-45	1.22221e-41	361.547	373.65	35.1739	427.733	39.9615	50.1294	3.40911	3.1775	3.09298
TNIP3	TNFAIP3 interacting protein 3	2.59743	6.13002	78.3326	8.7071e-19	5.36706e-15	108.148	87.5337	16.398	164.8	20.3294	22.8277	2.41632	2.41137	2.85185
SLCO4C1	solute carrier organic anion transporter family member 4C1	2.77209	7.79083	76.5291	2.16996e-18	1.00317e-14	399.84	246.821	46.2603	512.209	63.219	60.1614	2.41562	2.66099	3.08982
IL13RA2	interleukin 13 receptor subunit alpha 2	2.70724	7.29368	63.326	1.75178e-15	6.42161e-12	316.075	159.14	37.1812	341.009	36.4618	51.3357	2.09765	3.11581	2.73178
PDXK	pyridoxal (pyridoxine%2C vitamin B6) kinase	1.84636	8.93311	62.9843	2.08359e-15	6.42161e-12	702.946	661.818	179.961	929.78	225.115	233.011	1.87875	1.64275	1.99649
IL4I1	interleukin 4 induced 1	2.04808	7.41606	62.2859	2.97044e-15	7.84707e-12	278.436	211.655	65.6538	334.953	53.5284	80.317	1.68876	2.37897	2.06018
MMP10	matrix metallopeptidase 10	2.67888	1.40927	60.4036	7.72729e-15	1.78616e-11	4.07907	5.32254	0.494102	4.21442	0.711109	0.916164	3.42924	2.5201	2.20166
ADM	adrenomedullin	1.52699	6.80979	58.3446	2.20003e-14	4.52034e-11	170.17	153.911	57.5165	175.507	48.5367	67.3075	1.42005	1.80983	1.38269
STEAP4	STEAP4 metalloreductase	3.50426	6.43252	51.5319	7.04421e-13	1.30262e-09	226.898	171.649	10.7313	77.5142	20.9986	10.2152	3.99957	3.43368	2.92374
MRGPRH	MAS-related GPR%2C member H	1.8589	7.7521	45.218	1.76278e-11	2.9634e-08	323.685	328.295	85.2017	361.832	66.2307	128.064	1.94604	2.28902	1.49845
STEAP1	STEAP family member 1	3.35625	1.70528	43.3675	4.53653e-11	6.99079e-08	9.5309	4.19636	0.494102	3.90224	0.822655	0.397004	3.08626	3.53425	3.29708
ELF3	E74 like ETS transcription factor 3	2.20528	2.08257	42.9959	5.48537e-11	7.80273e-08	8.9295	6.63642	1.66759	5.15096	1.64531	1.17574	1.99264	2.44022	2.13127
SLC7A3	solute carrier family 7 member 3	1.13333	7.48421	42.2455	8.05055e-11	1.06336e-07	251.503	260.067	113.767	226.205	107.949	114.612	1.1928	1.22023	0.980874
UGT2A1	UDP glucuronosyltransferase 2 family%2C polypeptide A1%2C complex locus	1.82409	6.46897	41.5573	1.14469e-10	1.41118e-07	168.654	107.416	35.7606	138.233	29.6993	51.5495	1.58677	2.50557	1.42307
TLR15	toll-like receptor 15	1.33872	7.17263	40.8586	1.6365e-10	1.89138e-07	219.956	233.535	73.2351	166.72	83.4926	88.4861	1.67303	1.39749	0.9139
IL8L2	interleukin 8-like 2	2.35137	9.56635	40.5554	1.91117e-10	2.0789e-07	1042.99	1738.06	226.329	1022.39	354.788	164.192	2.94098	1.55569	2.63849
IL6	interleukin 6	2.20905	5.48903	40.0881	2.42757e-10	2.49393e-07	79.6595	92.387	14.5606	49.34	22.2256	11.0856	2.66562	1.84162	2.15407
HELT	helt bHLH transcription factor	2.26066	4.70032	39.8828	2.69673e-10	2.62463e-07	49.5502	44.6584	8.50781	34.6832	13.0649	5.31375	2.39207	1.9232	2.70643
LOC107051838	uncharacterized LOC107051838	6.70741	-3.01687	37.7406	8.08051e-10	7.47124e-07	0.156887	0.21451	0	0.187308	0	0	999	999	999
HEPHL1	hephaestin like 1	2.48492	5.51032	36.5309	1.50266e-09	1.3232e-06	94.3154	102.764	12.5533	34.7612	15.7559	13.1011	3.0332	2.5816	1.40779
ACSL1	acyl-CoA synthetase long-chain family member 1	2.4602	8.99288	36.3634	1.6375e-09	1.37639e-06	940.108	859.141	136.882	787.395	251.021	82.1341	2.64997	1.90502	3.26103
BATF3	basic leucine zipper ATF-like transcription factor 3	1.70551	6.25489	32.8184	1.01182e-08	8.13502e-06	122.503	144.795	35.0349	83.2271	26.4086	46.0372	2.04714	2.21373	0.854252
FLT1	fms related receptor tyrosine kinase 1	2.05591	4.75798	32.5709	1.14926e-08	8.85501e-06	58.4536	45.6371	9.55778	26.6133	13.9294	7.94009	2.25546	2.06916	1.74492
MMP1	matrix metallopeptidase 1	2.54289	4.09595	31.9246	1.60275e-08	1.18552e-05	26.5793	46.7901	5.18807	14.0169	4.14116	5.66495	3.17293	2.6822	1.30703
CRABP1	cellular retinoic acid binding protein 1	1.56622	1.87946	31.5978	1.89644e-08	1.32047e-05	1.94802	2.07807	5.82114	1.49846	4.8941	5.68021	-1.48606	-1.32904	-1.92246
FRMD4A	FERM domain containing 4A	1.11749	4.78208	31.5658	1.928e-08	1.32047e-05	35.2604	43.5054	16.6759	34.1056	17.0387	18.308	1.38343	1.04923	0.897535
LOC395551	chemokine (C-C motif) ligand 4	1.71638	8.66392	31.3492	2.15548e-08	1.42354e-05	409.436	874.626	166.173	581.622	201.983	199.586	2.39598	1.01941	1.54307
MMP27	matrix metallopeptidase 27	3.56232	-0.619497	29.4971	5.60013e-08	3.57095e-05	2.06568	0.683752	0.123525	0.655577	0.0697166	0.0916164	2.46867	4.88897	2.83909
CCLL4	chemokine-like ligand 4	3.97787	4.33597	28.0846	1.16126e-07	7.15799e-05	14.4598	80.857	1.63671	18.4186	3.68103	1.8934	5.6265	1.97386	3.28211
LOC419276	bactericidal permeability-increasing protein-like	3.61048	4.84566	27.8635	1.30185e-07	7.76575e-05	57.6038	83.0558	5.09542	18.5903	6.30238	1.63383	4.02681	3.1922	3.50822
OCSTAMP	osteoclast stimulatory transmembrane protein	2.21504	4.856	27.3877	1.66491e-07	9.42339e-05	44.9743	66.1229	10.3607	31.7018	14.7381	5.64968	2.67403	1.60955	2.48833
IL17REL	interleukin 17 receptor E like	1.47584	5.16265	27.3683	1.68166e-07	9.42339e-05	73.5147	39.2956	18.8685	45.1256	21.2357	16.6742	1.05839	1.79154	1.43633
DST	dystonin	1.3381	5.87475	27.0983	1.93364e-07	0.000105167	86.9548	90.3491	26.4653	74.8451	45.3297	27.9277	1.77141	0.939808	1.42221
DTX2	deltex E3 ubiquitin ligase 2	1.43349	6.22369	26.8482	2.2008e-07	0.000116278	109.298	145.746	39.559	72.051	43.4613	38.0819	1.88138	1.33046	0.919915
LOC101750271	peroxisome proliferator-activated receptor gamma coactivator-related protein 1-like	1.37842	4.86353	26.384	2.79851e-07	0.00014375	48.282	36.1316	14.962	41.5979	12.1028	21.4077	1.27196	1.99615	0.958383
LOC107052709	uncharacterized LOC107052709	1.63134	1.04593	26.0005	3.41331e-07	0.000170592	2.35331	3.45898	1.15805	3.41837	0.962089	0.855086	1.57865	1.29045	1.99917
CYP1A1	cytochrome P450%2C family 1%2C subfamily A%2C polypeptide 1	3.46964	5.19173	25.6798	4.03021e-07	0.000196123	88.7067	91.4351	4.64764	20.7756	10.4575	3.02334	4.29818	3.08451	2.78067
ACOD1	aconitate decarboxylase 1	1.35965	7.60169	25.4897	4.44759e-07	0.000207971	307.303	295.931	89.1699	235.259	88.791	148.785	1.73063	1.79118	0.661018
FAM20C	FAM20C golgi associated secretory pathway kinase	1.32971	3.2023	25.4677	4.49862e-07	0.000207971	10.5899	12.455	5.20351	16.3426	5.14508	5.31375	1.25917	1.04142	1.62084
PFKFB3	6-phosphofructo-2-kinase/fructose-2%2C6-biphosphatase 3	1.17785	6.54221	24.381	7.90453e-07	0.000356514	103.938	160.387	52.2976	123.327	50.3214	68.7275	1.61674	1.04648	0.843523
IL1B	interleukin 1%2C beta	2.7593	8.10181	24.1582	8.87378e-07	0.000386774	447.129	793.97	60.9444	194.894	107.224	43.9148	3.70352	2.06006	2.14991
UMODL1	uromodulin like 1	2.1602	4.76211	24.1323	8.99378e-07	0.000386774	62.7287	18.8769	8.55414	51.2911	11.796	9.37541	1.14193	2.41082	2.45176
CXCL14	C-X-C motif chemokine ligand 14	2.45258	-0.605434	23.7223	1.11283e-06	0.000460122	1.60809	0.656938	0.138966	0.905321	0.25098	0.183233	2.24103	2.67971	2.30475
LOC121107512	uncharacterized LOC121107512	2.89162	-2.29803	23.7105	1.1197e-06	0.000460122	0.261479	0.402207	0.0154407	0.249744	0.0418299	0.0610776	4.70313	2.64409	2.03173
IL8L1	interleukin 8-like 1	2.85158	8.51039	23.5706	1.20412e-06	0.000484056	532.24	1047.75	79.0408	341.509	147.325	39.8378	3.72855	1.85307	3.09971
IL1R2	interleukin 1 receptor type 2	1.81764	9.08762	23.4833	1.26002e-06	0.00049575	888.008	1195.99	215.768	458.795	303.532	202.045	2.47065	1.54872	1.18317
HOXA1	homeobox A1	1.33207	2.79726	23.3211	1.37088e-06	0.000526207	9.43938	11.9992	3.73664	8.27276	3.48583	4.58082	1.68312	1.43719	0.852763
LOC101748744	serine protease 23-like	2.20076	2.513	23.2885	1.39434e-06	0.000526207	11.5574	4.23658	2.56315	12.1906	1.84052	1.67963	0.724982	2.65063	2.85955
LOC420486	mycocerosic acid synthase-like	2.53444	5.59106	22.7097	1.88414e-06	0.00068481	68.2852	141.134	12.4452	37.0401	20.7895	9.29906	3.50341	1.71572	1.99393
LOC121108231	oxalate decarboxylase OxdD-like	1.11945	4.3076	22.7051	1.88867e-06	0.00068481	28.4358	21.9203	10.8548	30.8902	12.5769	13.9562	1.01393	1.17694	1.14624
IL1RAP	interleukin 1 receptor accessory protein	0.805359	7.73982	22.5768	2.0191e-06	0.000718024	276.004	271.356	149.311	268.272	157.81	159.596	0.861862	0.806496	0.749272
FERMT1	fermitin family member 1	1.07485	7.23368	22.2964	2.33645e-06	0.000806238	262.106	185.243	91.3007	164.862	99.3322	99.9993	1.02072	1.39982	0.72127
GBX1	gastrulation brain homeobox 1	5.68524	2.082	22.2643	2.37585e-06	0.000806238	3.69992	20.4321	0.138966	0.546314	0.16732	0.167963	7.19996	4.46682	1.70158
KIF1A	kinesin family member 1A	1.71372	1.99133	22.2465	2.39796e-06	0.000806238	7.83129	5.8186	1.60583	4.47978	2.5098	1.40478	1.85735	1.64168	1.67308
LOC121110679	uncharacterized LOC121110679	2.75796	-1.32118	22.026	2.68984e-06	0.000888224	0.444514	0.415614	0.108085	1.09263	0.0836599	0.0916164	1.94308	2.40962	3.57605
LOC121106732	uncharacterized LOC121106732	1.00089	6.41244	21.7857	3.04868e-06	0.000989056	131.877	120.34	50.9851	88.4405	58.8826	60.3599	1.23897	1.16328	0.551116
CCL4	C-C motif chemokine ligand 4	1.14407	5.1944	21.4393	3.65205e-06	0.00116364	49.0534	46.656	24.5044	55.4275	27.7611	16.1092	0.929025	0.821287	1.78272
44G24.1	histone H2B-like	1.60045	0.233821	21.4078	3.71267e-06	0.00116364	1.37276	2.07807	0.540424	1.71699	0.460129	0.702392	1.94308	1.57697	1.28953
UGT8L	UDP glycosyltransferase 8-like	1.21528	3.43553	21.2367	4.05921e-06	0.00125105	18.6696	13.97	6.25347	12.5964	5.84225	7.39039	1.1596	1.67609	0.769295
ZC3H12A	zinc finger CCCH-type containing 12A	1.0807	7.82752	20.8069	5.08008e-06	0.00154001	311.761	378.383	137.345	235.118	166.525	133.592	1.46205	0.904702	0.815552
CD36	CD36 molecule	-1.33452	5.5299	20.7509	5.23076e-06	0.00156012	21.6374	19.2523	58.4738	37.7893	74.541	65.3683	-1.60276	-1.78451	-0.790611
WNT5B	Wnt family member 5B	2.11416	2.27439	20.6307	5.56959e-06	0.00163481	12.7863	5.55046	2.02273	5.07292	2.1891	1.19101	1.4563	2.54619	2.09063
GGT2	gamma-glutamyltransferase 2	2.21437	3.17749	20.5188	5.90499e-06	0.00170617	24.0037	6.46213	2.48595	14.0325	3.89018	3.20657	1.37821	2.62535	2.12967
ATF3	activating transcription factor 3	1.81279	7.16863	20.401	6.27975e-06	0.00178654	236.311	299.39	51.2476	136.095	95.6372	44.3271	2.54647	1.30505	1.61835
G0S2	G0/G1 switch 2	1.5461	6.662	20.2883	6.66074e-06	0.00186622	111.285	103.421	50.4447	237.787	54.6857	49.8088	1.03575	1.02503	2.2552
LOC101750112	polyketide synthase PksM-like	2.43525	8.39649	20.2218	6.89632e-06	0.00190338	467.446	970.834	86.8075	267.881	162.356	66.2844	3.48333	1.52564	2.01485
ANGPTL4	angiopoietin like 4	2.06578	3.35703	20.1564	7.13615e-06	0.00194061	16.264	24.9771	4.98734	8.21032	4.21088	2.61107	2.32426	1.94949	1.6528
IL17C	interleukin 17C	2.38841	0.404142	19.8912	8.19756e-06	0.00219266	3.52996	1.43454	0.46322	1.52968	0.557733	0.213772	1.63082	2.66201	2.83909
KLF5	Kruppel like factor 5	0.926743	4.9301	19.8675	8.30015e-06	0.00219266	42.8956	37.4723	19.4553	39.3815	25.2653	18.2622	0.945665	0.763673	1.10866
LOC121109452	uncharacterized LOC121109452	3.56015	-0.871797	19.5697	9.69973e-06	0.0025263	1.16358	1.27366	0	0.390224	0.111547	0.122155	#DIV/0!	3.38285	1.67559
TESK1	testis associated actin remodelling kinase 1	0.935737	5.46721	19.3331	1.09785e-05	0.00281964	58.2313	47.1923	30.8505	68.7732	33.45	26.752	0.613259	0.799789	1.3622
CLDN5	claudin 5	2.2307	5.28092	19.0923	1.24548e-05	0.003155	108.056	52.3003	10.932	31.7643	20.664	9.3296	2.25826	2.38659	1.76752
GPAT3	glycerol-3-phosphate acyltransferase 3	0.793042	6.6046	18.9971	1.30917e-05	0.00327152	111.56	118.906	70.8882	139.654	66.7606	75.95	0.746203	0.74075	0.878731
KCNJ2	Potassium inwardly rectifying channel subfamily J member 2	1.19037	2.47939	18.7263	1.50887e-05	0.00372026	6.95533	9.35802	2.93373	6.82112	3.43006	3.77154	1.67347	1.01989	0.854856
LOC770026	OX-2 membrane glycoprotein-like	1.39745	6.25557	18.6051	1.60786e-05	0.00391217	98.4598	163.189	39.9605	70.4902	48.5088	37.6085	2.0299	1.02129	0.906362
LOC107052553	uncharacterized LOC107052553	1.29668	1.76845	18.5126	1.68785e-05	0.00405348	5.29494	4.4645	1.51319	4.63587	1.84052	2.50418	1.56091	1.5245	0.8885
SLC44A3	solute carrier family 44 member 3	1.30284	1.209	18.3912	1.79887e-05	0.00423205	3.16389	3.71371	1.37422	2.85644	1.03181	1.54221	1.43425	1.61653	0.889222
SEMA3DL	semaphorin-3D-like	1.12834	5.27359	18.3816	1.80798e-05	0.00423205	65.0821	35.7562	27.2528	58.2839	22.9507	22.5834	0.39179	1.50372	1.36783
DLL1	delta like canonical Notch ligand 1	1.08946	3.85748	18.086	2.11145e-05	0.00487755	19.3102	21.7594	9.26441	17.9659	7.13898	11.3452	1.23187	1.43557	0.663187
NCF2	neutrophil cytosolic factor 2	0.897484	6.42867	18.0626	2.13759e-05	0.00487755	114.475	129.47	61.0524	92.2491	67.7366	51.6869	1.0845	0.75703	0.835736
GYPC	glycophorin C (Gerbich blood group)	1.24715	2.04875	18.0332	2.17091e-05	0.00487755	6.44545	6.03311	1.96097	4.85439	2.98387	2.35149	1.62134	1.1111	1.04572
F3	coagulation factor III%2C tissue factor	3.39775	4.28597	18.0171	2.18925e-05	0.00487755	24.043	75.7758	3.55136	6.86795	4.33637	2.22933	4.4153	2.47106	1.62327
TM4SF19	TM4SF19 transmembrane 4 L six family member 19	1.72695	6.05362	17.9589	2.25724e-05	0.00496916	77.0709	152.356	29.4763	76.4996	44.2282	18.705	2.36982	0.801219	2.03203
SEMA3F	semaphorin 3F	2.39923	3.59119	17.8792	2.35377e-05	0.0051207	21.0621	32.3106	4.35427	7.22696	4.83833	2.29041	2.89151	2.12207	1.65778
PRLH	prolactin releasing hormone	2.67784	0.788331	17.7415	2.53051e-05	0.00544119	3.50382	1.12618	0.602186	4.18321	0.585619	0.183233	0.903155	2.58089	4.51286
LOC112530066	uncharacterized LOC112530066	1.87228	3.29738	17.3808	3.05907e-05	0.00650164	13.9499	24.91	4.21531	7.305	4.72678	3.66465	2.56302	1.56132	0.995207
CCL5	C-C motif chemokine ligand	1.49844	7.95202	17.3592	3.09401e-05	0.00650164	423.465	489.647	120.422	184.092	126.661	141.257	2.02364	1.74127	0.382105
GM2A	GM2 ganglioside activator	0.808962	4.65684	17.3128	3.1704e-05	0.00658732	29.8216	36.3863	18.22	30.0317	18.7398	17.9721	0.997874	0.670254	0.740728
CAPN3	calpain 3	1.31391	5.93486	17.2577	3.26376e-05	0.00670593	68.3767	131.227	32.1475	62.0145	33.6731	39.4103	2.02928	1.02191	0.654032
ADORA2B	adenosine A2b receptor	1.07741	4.70228	17.0391	3.66187e-05	0.00744125	34.5544	45.0338	16.1046	26.2543	14.6963	19.3616	1.48353	1.23342	0.439356
PLSCR1	phospholipid scramblase 1	0.739288	8.29399	16.9592	3.81926e-05	0.00767672	405.201	386.95	222.253	385.433	226.147	257.014	0.799944	0.841378	0.584629
PTGER2	prostaglandin E receptor 2	1.05239	3.82622	16.6605	4.47011e-05	0.00888832	21.049	20.5394	9.34161	15.7026	10.9037	7.37512	1.13665	0.94894	1.09027
AGBL3	ATP/GTP binding protein like 3	-1.45775	0.26001	16.5545	4.72726e-05	0.00929962	0.536031	0.455835	1.68303	0.889712	1.57559	1.8934	-1.88448	-1.55551	-1.08957
LAMB3	laminin subunit beta 3	-1.73993	1.98196	16.2329	5.60127e-05	0.0108403	5.2165	3.45898	1.51319	9.44343	1.64531	2.25987	1.19276	1.66472	2.06307
RNF223	ring finger protein 223	1.25503	1.3151	16.2239	5.6281e-05	0.0108403	3.39922	4.33043	1.55951	2.65353	1.29673	1.4964	1.47342	1.39033	0.826414
IL10	interleukin 10	2.69328	-0.0127569	16.2044	5.68631e-05	0.0108403	0.73214	1.80993	0.0772034	2.46622	0.278866	0.412274	4.55113	1.39255	2.58063
ABCB1	ATP binding cassette subfamily B member 1	0.996009	3.33797	16.1608	5.81865e-05	0.0109794	11.5835	14.037	6.28436	14.6724	6.0514	7.86374	1.1594	0.936732	0.899822
PHLPP1	PH domain and leucine rich repeat protein phosphatase 1	0.791081	5.5032	15.9942	6.35362e-05	0.0118384	58.2836	53.1048	31.3137	60.9687	39.5572	28.7217	0.762047	0.559151	1.08593
LPGAT1	lysophosphatidylglycerol acyltransferase 1	0.718993	6.20476	15.9799	6.4019e-05	0.0118384	100.748	89.9201	49.8116	84.5226	58.9663	58.4054	0.852161	0.772786	0.533235
MYO10L	myosin-X-like	0.983339	4.2614	15.8329	6.91883e-05	0.0125986	31.2336	24.7626	13.2172	20.2917	14.2082	11.1619	0.905741	1.13637	0.862302
DUSP8	dual specificity phosphatase 8	1.82151	4.55179	15.8083	7.00949e-05	0.0125986	36.4763	50.6245	10.2372	22.4301	15.4771	5.26794	2.30602	1.23683	2.09013
CA9	carbonic anhydrase 9	1.54355	3.53866	15.8062	7.01738e-05	0.0125986	15.4272	20.0835	6.16083	16.2646	3.06753	8.53559	1.70482	2.33033	0.930168
SLC6A14	solute carrier family 6 member 14	2.31316	-0.971874	15.782	7.10749e-05	0.0126377	1.28125	0.764194	0.154407	0.327789	0.16732	0.152694	2.3072	2.93687	1.10212
PIK3AP1	phosphoinositide-3-kinase adaptor protein 1	0.842671	8.33337	15.748	7.23649e-05	0.0127445	356.173	385.569	208.943	500.627	243.506	240.294	0.883879	0.548622	1.05893
LPL	lipoprotein lipase	-1.47211	3.7876	15.5137	8.19091e-05	0.0141177	5.22957	5.09462	18.7604	11.5975	23.4108	18.6134	-1.88064	-2.16241	-0.682531
NPDC1	neural proliferation%2C differentiation and control 1	0.96321	3.06035	15.5034	8.23566e-05	0.0141177	10.786	11.8115	5.85202	10.3644	6.31632	4.73351	1.01318	0.772003	1.13065
LOC107055358	proline-rich receptor-like protein kinase PERK2	1.01942	2.2034	15.5012	8.24524e-05	0.0141177	6.88996	5.77838	3.05725	5.71289	3.30457	2.70268	0.918428	1.06004	1.07983
SCD	stearoyl-CoA desaturase	0.968066	6.019	15.3585	8.89178e-05	0.01493	80.4309	76.9422	40.5163	99.9911	57.07	33.9591	0.925272	0.495017	1.558
SOCS3	suppressor of cytokine signaling 3	1.26856	6.55455	15.3542	8.9123e-05	0.01493	102.016	196.988	55.8644	99.4136	43.8378	65.6737	1.8181	1.21855	0.598128
LOC107052590	uncharacterized LOC107052590	-1.76753	-0.997567	15.3437	8.96187e-05	0.01493	0.196109	0.227917	0.494102	0.218526	1.07364	0.626045	-1.1163	-2.45278	-1.51846
LOC112530947	uncharacterized LOC112530947	-5.82731	2.04285	15.1798	9.77458e-05	0.0161385	0.0130739	0.17429	11.7504	0.234135	12.2283	0.167963	-6.07507	-9.86931	0.479192
VNN2	vanin 2	-1.81383	2.04118	15.1264	0.000100549	0.0164544	1.83035	0.831228	6.76302	2.7784	4.67101	7.68051	-3.02435	-1.35161	-1.46695
LOC121110634	uncharacterized LOC121110634	-2.08833	-2.40635	14.9592	0.00010986	0.0178205	0.0915176	0.0268138	0.23161	0.0624359	0.25098	0.305388	-3.11065	-1.45545	-2.29019
CORO2A	coronin 2A	3.06593	3.46298	14.9358	0.000111234	0.0178864	15.3357	3.4992	1.52863	40.1463	3.09542	2.41256	1.19479	2.30869	4.05663
GLRX	glutaredoxin	0.695597	5.64698	14.7912	0.000120092	0.0189777	62.5196	53.8421	39.2656	69.4131	37.0474	38.3873	0.455468	0.754936	0.854581
PCDH19	protocadherin 19	1.40648	3.01015	14.7761	0.000121061	0.0189777	9.72701	17.7641	4.60132	7.46109	4.4758	4.10747	1.94885	1.11985	0.861138
MAMDC2	MAM domain containing 2	-1.19278	1.90937	14.7755	0.000121099	0.0189777	2.94164	1.7563	5.52776	2.10721	5.67493	4.36705	-1.65415	-0.947984	-1.05132
SLC7A13	solute carrier family 7 member 13	-2.13919	-2.04902	14.6733	0.000127847	0.0198668	0.0915176	0.0938483	0.478661	0.0468269	0.376469	0.198502	-2.3506	-2.04041	-2.08374
CATH1	cathelicidin-1	-1.13418	6.25936	14.6309	0.000130752	0.0201489	42.268	54.2309	133.037	47.3108	63.958	118.674	-1.29464	-0.597557	-1.32676
MAFF	MAF bZIP transcription factor F	0.825114	7.6061	14.5955	0.000133234	0.0203617	310.506	230.706	142.765	205.898	132.949	145.991	0.692418	1.22374	0.496054
PRSS57	protease%2C serine 57	-1.02183	3.13645	14.4477	0.000144106	0.0218427	6.53697	5.4298	13.6341	5.3851	9.02132	12.5973	-1.32825	-0.464717	-1.22606
ITGAV	integrin subunit alpha V	0.735347	7.61079	14.4004	0.000147775	0.0222167	242.587	264.103	124.035	225.893	159.386	156.618	1.09035	0.605977	0.528389
C10orf67	chromosome 10 open reading frame 67	-1.41529	-0.383518	14.3744	0.000149827	0.0223436	0.49681	0.335173	1.17349	0.374616	0.780826	1.28263	-1.80783	-0.652307	-1.77562
VTCN1L	V-set domain containing T cell activation inhibitor 1-like	-0.924911	5.36134	14.2389	0.000161006	0.0238185	33.4431	30.2594	57.5628	21.3219	60.7231	43.1666	-0.927755	-0.860536	-1.01758
UGP2	UDP-glucose pyrophosphorylase 2	0.723494	7.2698	14.1469	0.000169074	0.0247006	203.077	188.97	108.625	184.514	103.627	136.936	0.798801	0.970634	0.430227
LACC1	LACC1 laccase domain containing 1	0.658639	5.31109	14.1406	0.00016964	0.0247006	45.5365	51.4825	28.1792	48.7	31.8605	32.2642	0.86945	0.515257	0.593987
LOC776507	proto-oncogene Mas-like	1.0675	4.95919	14.0119	0.000181661	0.0262074	51.2368	47.3532	21.478	27.6279	22.379	16.3688	1.1406	1.19503	0.755178
LYZ	lysozyme (renal amyloidosis)	1.33218	8.03103	13.9999	0.000182823	0.0262074	398.52	202.806	140.294	521.824	126.577	179.202	0.531649	1.65463	1.54198
SLC19A3	solute carrier family 19 member 3	1.33424	2.59763	13.9841	0.000184367	0.0262254	12.4202	6.82411	3.41239	6.61821	4.16905	2.67214	0.999859	1.5749	1.30844
CATH3	cathelicidin-3	-1.20293	5.16479	13.9081	0.000191974	0.0270749	19.8332	22.8856	62.0715	22.4145	27.7054	60.1767	-1.43949	-0.482251	-1.42477
C2CD2	C2 calcium dependent domain containing 2	0.921111	4.98073	13.8954	0.000193267	0.0270749	44.6606	29.026	20.5979	50.1829	21.7376	23.0721	0.494849	1.03881	1.12105
PLEKHN1	pleckstrin homology domain containing N1	1.93702	1.18576	13.8635	0.000196577	0.0273316	4.23596	1.28706	0.833797	5.16657	0.989975	0.961972	0.626315	2.09722	2.42514
ANTXR2	ANTXR cell adhesion molecule 2	1.34968	8.37044	13.8057	0.000202724	0.0277393	424.458	734.618	181.181	266.867	204.409	173.918	2.01956	1.05416	0.617709
LOC107051757	uncharacterized LOC107051757	0.911782	2.94539	13.8033	0.00020298	0.0277393	10.2238	11.168	5.00278	8.66298	5.87013	5.09998	1.15856	0.800469	0.764373
LOC101752158	uncharacterized LOC101752158	0.893755	4.5768	13.7938	0.00020401	0.0277393	27.2069	40.1269	16.7377	25.6299	17.2339	16.0634	1.26147	0.658718	0.674053
KIAA1644	KIAA1644	1.47621	2.07972	13.7141	0.000212853	0.028547	7.98818	6.46213	2.09993	4.05833	3.08147	1.46586	1.62167	1.37425	1.46914
OGFRL1	opioid growth factor receptor like 1	0.89218	6.25182	13.7125	0.000213037	0.028547	90.4716	91.7703	48.1132	114.788	69.2007	42.7085	0.931595	0.38668	1.42638
SPP1	secreted phosphoprotein 1	1.58306	8.21988	13.6652	0.000218464	0.0288828	272.448	292.472	129.238	776.188	169.593	148.785	1.17826	0.683907	2.38318
F10	coagulation factor X	0.647431	6.44295	13.6635	0.000218667	0.0288828	118.724	103.032	70.0698	96.7288	67.6948	65.5668	0.556229	0.8105	0.560981
ADAMDEC1	ADAM like decysin 1	0.865431	7.62492	13.5541	0.000231788	0.0303987	222.662	214.189	122.414	327.695	154.157	143.059	0.807118	0.530454	1.19574
RUSC2	RUN and SH3 domain containing 2	1.1716	1.9057	13.5359	0.000234039	0.0304778	5.24265	6.16718	2.11537	4.02712	2.90021	1.83233	1.5437	0.854139	1.13607
LECT2	leukocyte cell derived chemotaxin 2	-1.01489	8.53429	13.4072	0.000250667	0.0324149	244.496	220.691	547.249	271.159	324.001	616.731	-1.31017	-0.406188	-1.1855
HIF1A	hypoxia inducible factor 1 subunit alpha	0.742756	9.11205	13.3679	0.000255971	0.032871	692.644	786.221	374.668	599.197	436.258	430.918	1.06932	0.666931	0.47562
SLC26A4	solute carrier family 26 member 4	-1.03877	1.09973	13.2566	0.000271625	0.0346406	1.5035	1.24684	2.94917	1.40481	3.19302	2.39729	-1.24203	-1.08659	-0.771034
LOC121113084	oxygen-regulated protein 1-like	-2.32104	-2.56106	13.1082	0.000294	0.0372373	0.0261479	0.0804414	0.355136	0.031218	0.20915	0.152694	-2.14236	-2.99977	-2.29019
CHST13	carbohydrate sulfotransferase 13	0.671912	7.45064	13.0299	0.000306549	0.0385626	224.767	228.99	136.032	190.96	121.697	146.953	0.751334	0.885135	0.377921
PTGS2	prostaglandin-endoperoxide synthase 2	1.78065	8.34421	12.966	0.000317206	0.0396337	585.908	733.224	143.444	191.007	193.394	102.687	2.35377	1.59913	0.895377
AADAC	arylacetamide deacetylase	-1.17887	3.46125	12.9384	0.000321908	0.0398075	5.85712	8.32569	15.3944	6.00946	20.2039	10.1236	-0.88676	-1.78637	-0.752417
LOC121113285	uncharacterized LOC121113285	-1.37267	-1.33995	12.9326	0.000322903	0.0398075	0.183035	0.241324	0.586746	0.187308	0.446186	0.564968	-1.28176	-1.28552	-1.59276
RHOU	ras homolog family member U	0.982995	2.69585	12.7335	0.000359164	0.0439845	8.40654	9.65297	4.61676	7.63279	5.03354	3.344	1.06409	0.73994	1.19064
CYP1A2	cytochrome P450%2C family 1%2C subfamily A%2C polypeptide 2	1.46143	1.16847	12.6778	0.000370021	0.0448838	3.67378	4.08911	1.25069	1.98234	1.50588	0.778739	1.70906	1.28666	1.34799
LOC107052414	uncharacterized LOC107052414	-1.39252	-0.0955286	12.671	0.000371362	0.0448838	0.483736	0.308359	1.49775	0.718013	1.14335	1.31317	-2.28011	-1.24098	-0.870969
TIMP2	TIMP metallopeptidase inhibitor 2	1.23571	8.48197	12.6434	0.000376899	0.0452573	346.263	794.507	229.001	364.922	203.726	206.641	1.79471	0.765241	0.820465
SAMD4A	sterile alpha motif domain containing 4A	0.982509	4.62848	12.6176	0.000382122	0.0455884	34.4367	41.3067	16.1046	22.6642	19.2697	14.4296	1.3589	0.837618	0.651389
CD72L2	CD72 molecule like 2	1.53707	3.24498	12.568	0.000392408	0.0465154	11.7535	7.21292	4.72485	23.2262	5.27057	4.53501	0.610315	1.15706	2.35657
LOC428144	thyrotropin-releasing hormone receptor-like	1.55131	-0.367267	12.4369	0.000420925	0.049578	1.04591	1.52839	0.277932	0.749231	0.529846	0.320657	2.45921	0.981121	1.22438
PIM3	pim-3 oncogene	0.925574	8.51814	12.3431	0.00044262	0.0518033	460.333	629.615	245.908	350.968	288.599	224.094	1.35635	0.673614	0.647237
KCNE3	potassium voltage-gated channel subfamily E regulatory subunit 3	2.16748	0.12933	12.295	0.000454176	0.0528215	3.08545	0.683752	0.571305	1.43603	0.264923	0.320657	0.259212	3.54184	2.16298
RND3	Rho family GTPase 3	1.51821	3.07048	12.1613	0.000487913	0.0563906	13.6753	17.6435	3.96825	5.88459	5.5355	3.48142	2.15256	1.30479	0.757264
FABP5	fatty acid binding protein 5	-1.85327	6.70189	12.0575	0.000515831	0.0592469	23.2585	23.5827	160.243	88.5341	183.271	145.594	-2.76446	-2.97815	-0.717642
LOC769486	scale keratin-like	-1.02846	0.205153	12.0103	0.000529079	0.0603934	0.73214	0.723973	1.72936	0.76484	1.49193	1.31317	-1.25623	-1.02699	-0.779822
NTN4L	netrin-4-like	0.808141	5.80737	11.9101	0.000558308	0.0633388	58.8719	85.2009	33.8614	69.6785	50.0007	38.204	1.33123	0.235631	0.866989
SLC11A1	solute carrier family 11 member 1	-1.09101	5.5015	11.8623	0.00057282	0.0645889	32.2795	17.1877	63.3377	37.3211	71.7941	49.7324	-1.88169	-1.15325	-0.414196
RNASET2	ribonuclease T2	0.994826	8.49232	11.779	0.000599027	0.0671346	569.161	318.856	210.534	550.607	212.859	298.501	0.598856	1.41894	0.883285
RPH3A	rabphilin 3A	-1.04145	0.834671	11.7321	0.000614315	0.0684332	1.35969	0.898263	2.19258	1.18628	2.23093	2.67214	-1.28742	-0.714368	-1.17155
LOC112532682	uncharacterized LOC112532682	0.974353	1.30089	11.6818	0.000631135	0.0696485	3.00701	3.6869	1.37422	2.98132	1.71503	1.83233	1.42379	0.810096	0.702272
ZBTB21	zinc finger and BTB domain containing 21	0.729111	7.05464	11.6771	0.000632757	0.0696485	163.293	194.588	88.1354	139.513	116.204	95.7238	1.14263	0.490813	0.54345
TMEM52	transmembrane protein 52	0.873635	6.36162	11.5957	0.000661055	0.0721114	79.1888	140.437	49.3484	99.4448	64.8225	59.9629	1.50885	0.288803	0.729826
ACSBG2	acyl-CoA synthetase bubblegum family member 2	1.17473	9.24163	11.5904	0.000662932	0.0721114	623.784	1299.29	364.4	593.906	430.611	319.924	1.83413	0.534659	0.892504
ADAM8	ADAM metallopeptidase domain 8	0.735788	6.41206	11.5627	0.00067289	0.0727665	85.1767	107.389	60.4657	126.573	58.2552	72.9114	0.828662	0.548073	0.795757
LOC121111686	translation initiation factor IF-2-like	-0.7242	5.82687	11.4983	0.00069661	0.0748937	40.2547	35.9037	80.0445	52.212	64.2229	67.7808	-1.15667	-0.673932	-0.376495
NEU4	sialidase 4	1.88444	0.586816	11.3806	0.000742171	0.0793308	2.06568	3.44557	0.432339	1.42042	1.10152	0.335927	2.99451	0.90712	2.0801
ACE	angiotensin I converting enzyme	-1.92165	-0.517079	11.3016	0.000774391	0.0819013	0.143813	0.429021	1.03453	0.265353	1.61742	0.534429	-1.26985	-3.49143	-1.01009
GSTT1L	glutathione S-transferase theta 1-like	-0.72425	4.86847	11.3	0.000775077	0.0819013	23.2978	18.1798	40.8715	24.5529	36.7964	31.4091	-1.16876	-0.659374	-0.35529
ENC1	ectodermal-neural cortex 1	-0.86779	3.85099	11.2798	0.000783565	0.0823277	9.00794	10.2697	20.1038	11.3165	13.9991	21.7283	-0.969073	-0.636063	-0.941149
RIPK2	receptor interacting serine/threonine kinase 2	0.731323	5.67508	11.2485	0.000796854	0.083251	65.8926	75.3736	33.6761	49.9331	39.7663	41.7313	1.16233	0.72857	0.258869
EDA	ectodysplasin A	1.2147	3.36043	11.1498	0.000840391	0.0873062	18.0813	16.1955	6.22259	8.64737	7.78037	4.4892	1.38001	1.21658	0.945803
SFRP4	secreted frizzled related protein 4	3.97263	2.04887	11.0861	0.000869754	0.0898519	2.8109	19.3998	0.339695	0.905321	1.00392	0.122155	5.83566	1.48539	2.88971
AFDN	afadin%2C adherens junction formation factor	0.878444	3.58051	11.0712	0.000876786	0.0900751	17.9374	13.2326	8.72398	15.2031	9.9137	6.58111	0.601039	0.855479	1.20797
NECAB2	N-terminal EF-hand calcium binding protein 2	-1.04292	0.120422	11.0428	0.00089034	0.0909623	0.653697	0.750787	1.72936	0.671186	1.19912	1.35898	-1.20376	-0.875288	-1.01774
CXCL13L3	C-X-C motif chemokine ligand 13-like 3	3.66638	6.73198	11.0249	0.000898961	0.0913384	237.292	342.399	16.0274	11.3009	26.4365	4.07693	4.41706	3.16606	1.47088
TNFRSF8	TNF receptor superfamily member 8	2.34994	4.80763	11.0011	0.000910579	0.0919115	36.6724	93.5132	9.27985	10.099	11.8658	6.36734	3.333	1.62789	0.665452
LOC121111042	uncharacterized LOC121111042	-2.01119	-2.44466	10.993	0.000914542	0.0919115	0.0653697	0.0268138	0.138966	0.0936539	0.29281	0.320657	-2.37368	-2.16327	-1.77562
DLG3	discs large MAGUK scaffold protein 3	0.788984	4.71209	10.9574	0.000932288	0.0931885	40.6338	33.7854	18.0038	25.068	18.5864	20.9954	0.908096	1.12843	0.255774
CLCA1	chloride channel accessory 1	2.07853	-2.31713	10.9444	0.000938868	0.0933417	0.43144	0.17429	0.0617627	0.218526	0.0976032	0.0305388	1.49668	2.14416	2.83909
LOC428667	ophanin-like	-1.71699	-1.80327	10.9275	0.000947457	0.0936919	0.104591	0.160883	0.602186	0.0936539	0.278866	0.320657	-1.9042	-1.41481	-1.77562
PRLL	prolactin like	3.40309	-0.878778	10.9003	0.000961483	0.0945731	0.536031	1.85015	0.0617627	0.405833	0.195206	0	4.90476	1.45732	#DIV/0!
LOC121110173	carbohydrate sulfotransferase 9-like	1.63223	-0.303435	10.8698	0.000977427	0.0952036	0.86288	0.91167	0.200729	1.77942	0.404356	0.534429	2.18326	1.09353	1.73534
LYG2	lysozyme g2	-0.785356	5.89556	10.8605	0.000982358	0.0952036	37.849	45.2751	80.6467	47.9664	54.8669	90.4254	-0.832896	-0.53568	-0.914703
LOC107053714	deleted in malignant brain tumors 1 protein-like	1.54015	-0.0228243	10.8574	0.000984033	0.0952036	1.45121	2.10488	0.540424	0.686795	0.460129	0.458082	1.96158	1.65714	0.584274
CD72L1	CD72 molecule like 1	1.02279	6.88509	10.8347	0.000996143	0.0952036	143.774	107.242	74.9491	224.161	63.7349	95.1741	0.516886	1.17365	1.23589
LOC121113132	uncharacterized LOC121113132	1.51445	-1.56808	10.8231	0.0010024	0.0952036	0.640623	0.375393	0.154407	0.343398	0.181263	0.137425	1.28167	1.82139	1.32124
TM4SF1a	transmembrane 4 L six family member 1a	1.93579	-2.41994	10.8214	0.00100334	0.0952036	0.222257	0.335173	0.046322	0.187308	0.111547	0.0305388	2.85513	0.994583	2.6167
LHFPL2	lipoma HMGIC fusion partner-like 2	0.787295	3.3649	10.8192	0.00100455	0.0952036	11.5704	12.4148	7.25712	15.0471	8.32416	7.02392	0.774592	0.475067	1.09913
LEKR1	leucine%2C glutamate and lysine rich 1	0.820836	3.49868	10.8097	0.00100971	0.0952036	13.4792	15.3509	6.59317	14.3603	7.97558	9.8793	1.21928	0.757077	0.539602
NPM2	nucleophosmin/nucleoplasmin 2	-0.93991	1.65719	10.8014	0.00101423	0.0952036	2.05261	2.46687	4.94102	1.9043	3.61132	3.78681	-1.00213	-0.815067	-0.991726
DOCK5	dedicator of cytokinesis 5	0.667013	6.71536	10.7643	0.00103475	0.0965606	136.583	125.784	67.939	124.372	98.4816	77.141	0.888632	0.471856	0.689096
GDF11	growth differentiation factor 11	1.58978	2.84213	10.7565	0.00103913	0.0965606	12.8517	14.6001	3.61312	4.68269	4.76861	2.29041	2.01466	1.43032	1.03173
KIAA1755	KIAA1755 ortholog	1.36187	3.46692	10.6699	0.00108896	0.100685	12.7079	10.2161	6.42332	24.7246	4.14116	7.97062	0.669448	1.61761	1.63318
IL18BP	interleukin 18 binding protein	0.972663	8.27392	10.5097	0.0011875	0.10925	514.577	417.317	237.802	298.241	244.872	144.158	0.811383	1.07136	1.04882
CAST	calpastatin	0.613583	7.09511	10.4528	0.00122463	0.112108	163.803	177.816	97.3535	154.373	125.295	101.511	0.869079	0.38664	0.604784
HNF4beta	hepatic nuclear factor 4beta	1.73954	-2.36663	10.4237	0.00124412	0.113331	0.300701	0.294952	0.0926441	0.15609	0.0697166	0.0610776	1.67071	2.10875	1.35366
SNX22	sorting nexin 22	-0.694059	3.96202	10.3837	0.00127136	0.115245	12.9563	12.2807	17.8031	10.4112	20.0505	19.8349	-0.535733	-0.629987	-0.929909
LOC121107367	uncharacterized LOC121107367	1.14566	-0.796701	10.2823	0.00134309	0.121153	0.79751	0.73738	0.386017	0.718013	0.237036	0.397004	0.933744	1.75039	0.854856
LOC121110255	uncharacterized LOC121110255	2.06373	-2.50415	10.2696	0.00135239	0.1214	0.222257	0.268138	0.108085	0.218526	0	0.0610776	1.31081	#DIV/0!	1.83909
LOC107054986	glutamine-rich protein 2-like	-1.42149	-1.15213	10.1946	0.00140853	0.125402	0.222257	0.335173	0.694831	0.124872	0.488016	0.671853	-1.05176	-1.1347	-2.4277
C12orf75	chromosome 12 open reading frame 75	-0.782486	4.19489	10.192	0.00141053	0.125402	13.8714	10.3635	22.5588	16.1085	21.0962	25.7289	-1.12218	-0.604867	-0.675572
SERPINI1	serpin family I member 1	1.09731	5.54758	10.147	0.00144533	0.12788	67.187	68.5361	30.063	55.3963	42.9175	16.3383	1.18888	0.646615	1.76154
LOC107055374	uncharacterized LOC107055374	-2.10104	-1.6953	10.1159	0.00146993	0.129437	0.0784436	0.0268138	0.617627	0.218526	0.320696	0.442812	-4.52569	-2.03148	-1.01889
ECM1	extracellular matrix protein 1	0.675001	10.6249	10.0896	0.00149108	0.130678	1955.47	1686.92	1335.83	2183.15	1071.85	1241.04	0.336653	0.867411	0.814867
FAM173B	family with sequence similarity 173 member B	-0.66973	3.99367	10.0646	0.00151145	0.131839	12.2895	11.4763	18.2354	13.0647	18.684	21.6673	-0.668086	-0.60438	-0.729842
ABCC1	ATP binding cassette subfamily C member 1	0.723634	8.92602	9.99673	0.00156818	0.136145	627.588	710.687	329.566	479.305	420.628	350.478	1.10865	0.577274	0.451618
FAM81A	family with sequence similarity 81 member A	-0.947188	1.08186	9.96925	0.00159176	0.137306	1.34662	1.7429	2.76388	1.18628	3.09542	2.39729	-0.665208	-1.2008	-1.01496
SULF1	sulfatase 1	1.00422	3.05563	9.96388	0.00159641	0.137306	11.6881	7.91007	6.23803	13.5798	6.23266	4.06166	0.3426	0.90712	1.74132
CCL20	C-C motif chemokine ligand 20	2.44144	4.96672	9.95048	0.00160808	0.137669	82.8888	64.9967	9.89747	10.3644	15.505	3.72573	2.71523	2.41845	1.47604
IL22RA1	interleukin 22 receptor subunit alpha 1	-0.953987	2.23483	9.93652	0.00162032	0.138078	4.02677	2.54731	6.28436	2.98132	7.18081	5.05417	-1.30279	-0.834522	-0.761525
CSF3	colony stimulating factor 3	1.91567	4.21482	9.83299	0.00171409	0.145399	26.6316	8.11118	7.56593	53.211	5.95379	9.78768	0.100394	2.16126	2.44269
RAB33A	RAB33A%2C member RAS oncogene family	-0.92971	0.673946	9.80769	0.00173783	0.14674	0.875954	1.30047	2.19258	1.06141	1.97995	2.00029	-0.753594	-1.17654	-0.914227
LOC101750621	uncharacterized LOC101750621	0.568155	7.09714	9.78118	0.00176307	0.148194	176.485	169.772	102.217	144.227	117.445	111.161	0.731956	0.587567	0.375688
IMPA2	inositol monophosphatase 2	0.621468	6.64608	9.74595	0.00179718	0.150378	113.416	117.672	66.9662	133.004	76.5627	93.128	0.813271	0.566915	0.514183
LOC112532415	uncharacterized LOC112532415	-1.41762	-1.68669	9.7296	0.00181324	0.150866	0.156887	0.147476	0.262492	0.15609	0.529846	0.442812	-0.831791	-1.75584	-1.50432
STEAP3	STEAP3 metalloreductase	0.67134	5.36887	9.72307	0.0018197	0.150866	51.0799	41.6955	33.1357	59.4234	27.0361	35.3945	0.331505	0.917869	0.747507
PIEZO1	piezo type mechanosensitive ion channel component 1	0.664492	8.01179	9.70375	0.00183892	0.150866	332.039	251.393	185.597	365.999	217.46	195.937	0.437771	0.610602	0.901452
CEBPB	CCAAT/enhancer binding protein beta	0.582774	8.49806	9.70141	0.00184127	0.150866	456.738	437.588	294.624	406.364	314.91	258.908	0.5707	0.536428	0.650334
TSPEAR	thrombospondin type laminin G domain and EAR repeats	0.673177	4.48783	9.69887	0.00184381	0.150866	31.0898	27.7121	18.5751	23.8193	18.3076	14.9335	0.577142	0.764002	0.673582
LOC100858919	receptor-type tyrosine-protein phosphatase S-like	0.630446	7.43712	9.68724	0.00185552	0.151155	205.392	178.419	133.917	247.808	125.058	149.029	0.413931	0.715784	0.733628
PIBPPDD4L	1-phosphatidylinositol-4%2C5-bisphosphate phosphodiesterase delta-4-like	-0.693794	5.36801	9.62981	0.00191445	0.154811	35.8487	24.7894	59.7245	33.9651	45.0508	48.2513	-1.2686	-0.329632	-0.506513
LOC112532169	uncharacterized LOC112532169	-1.33117	-1.25185	9.62723	0.00191714	0.154811	0.261479	0.187697	0.787475	0.218526	0.432243	0.473351	-2.06883	-0.725148	-1.11511
RGS4	regulator of G-protein signaling 4	1.2663	2.41925	9.61382	0.00193118	0.155083	7.426	10.9937	2.98005	4.10516	3.8623	2.51945	1.88326	0.943125	0.70433
LOC101747660	uncharacterized LOC101747660	1.19505	3.83147	9.59757	0.00194835	0.155083	12.3941	20.1104	8.53869	26.8318	5.6331	11.7422	1.23585	1.13765	1.19225
NMRK1	nicotinamide riboside kinase 1	0.683327	4.94493	9.59389	0.00195226	0.155083	37.2476	45.8516	22.8059	30.6716	26.2692	21.7742	1.00757	0.503777	0.494289
HBZ	hemoglobin subunit zeta	-2.10567	-2.38672	9.58521	0.00196151	0.155083	0	0.120662	0.23161	0.0624359	0.264923	0.305388	-0.940725	-999	-2.29019
HRH1	histamine receptor H1	1.92877	-0.918283	9.58114	0.00196587	0.155083	1.03284	0.268138	0.23161	1.07702	0.264923	0.122155	0.211278	1.96297	3.14026
RIMS2	regulating synaptic membrane exocytosis 2	-0.956845	2.59319	9.57651	0.00197083	0.155083	3.79144	3.66009	7.14903	4.80757	6.09323	10.5512	-0.965871	-0.68446	-1.13402
ITGB3	integrin subunit beta 3	1.23814	7.01739	9.55654	0.00199238	0.156115	189.651	261.931	76.5703	94.169	99.9178	54.8629	1.77433	0.92453	0.77942
GJC3	gap junction protein gamma 3	1.56716	3.27256	9.53394	0.00201706	0.156511	11.1913	25.634	4.92558	6.36846	5.80042	3.84789	2.37969	0.948147	0.726879
SQSTM1	sequestosome 1	0.588441	8.57161	9.53233	0.00201884	0.156511	471.119	454.735	300.63	445.028	343.075	268.008	0.597038	0.457568	0.731617
FOXP4	forkhead box P4	0.633024	4.61845	9.52501	0.00202691	0.156511	27.05	28.5165	20.6133	33.9339	17.1224	19.9724	0.46822	0.659743	0.764723
LOC101749404	uncharacterized LOC101749404	-0.661827	5.09556	9.52104	0.00203129	0.156511	30.41	28.2349	45.2875	20.7287	41.579	38.7385	-0.681631	-0.451309	-0.902135
LOC101750509	uncharacterized LOC101750509	-0.561309	5.71635	9.49685	0.00205825	0.15793	48.2298	37.0299	62.2105	42.0974	60.5419	65.185	-0.748468	-0.32801	-0.630809
ABCG4	ATP binding cassette subfamily G member 4	0.706422	4.62428	9.46258	0.00209706	0.160243	35.8749	30.0181	20.5979	25.7392	20.0923	15.4679	0.543336	0.83633	0.734691
ANXA11	annexin A11	0.598333	8.16892	9.42695	0.00213819	0.162322	330.169	358.018	222.068	351.623	265.453	199.281	0.689032	0.31475	0.819228
MST1R	macrophage stimulating 1 receptor	0.639331	5.80554	9.42385	0.00214182	0.162322	80.8362	53.4801	45.2721	69.9438	41.5232	44.3423	0.240382	0.961083	0.657513
LOC121109647	uncharacterized LOC121109647	-0.995616	1.38374	9.41176	0.00215599	0.162728	1.93494	1.3675	3.39695	1.87308	2.6074	4.32124	-1.31269	-0.430321	-1.20603
LOC107053576	uncharacterized LOC107053576	1.82262	-1.94342	9.36832	0.00220768	0.165886	0.274553	0.576497	0.138966	0.218526	0.0557733	0.106886	2.05258	2.29944	1.03173
GCH1	GTP cyclohydrolase 1	1.04908	4.77916	9.36162	0.00221576	0.165886	33.1817	30.4337	16.3362	47.342	11.4196	25.8664	0.897593	1.53888	0.872045
CMBL	carboxymethylenebutenolidase homolog	1.27294	6.38572	9.25995	0.00234219	0.174644	143.029	163.162	50.8925	48.5127	47.0447	48.8468	1.68078	1.6042	-0.00990112
TNFAIP6	TNF alpha induced protein 6	2.28184	0.564404	9.20122	0.00241853	0.179613	1.22895	0.791007	0.432339	5.22901	0.320696	0.732931	0.871528	1.93815	2.83479
SMIM9	small integral membrane protein 9	1.43137	0.641836	9.18816	0.00243585	0.180175	1.13743	3.2981	0.710271	2.2633	0.641392	1.12994	2.21519	0.826502	1.00219
TNFRSF6B	TNF receptor superfamily member 6b	1.91947	6.42348	9.1757	0.0024525	0.180684	89.9095	276.987	39.5436	40.2556	40.1567	27.9277	2.8083	1.16283	0.52749
AvBD7	avian beta-defensin 7	-0.859999	7.08182	9.13331	0.00250997	0.184184	86.0134	90.3357	206.658	112.338	110.71	206.61	-1.19388	-0.364151	-0.879068
ASCL4	achaete-scute family bHLH transcription factor 4	-1.03763	1.89466	9.11981	0.00252857	0.184815	2.34023	1.98422	4.77117	2.93449	3.47189	6.65746	-1.26577	-0.569066	-1.18186
AvBD1	avian beta-defensin 1	-0.691873	7.87651	9.10348	0.00255124	0.185738	186.63	155.064	322.803	197.36	220.862	327.116	-1.05779	-0.242961	-0.728974
LOC101748577	uncharacterized LOC101748577	1.20071	3.67457	9.06003	0.00261258	0.189244	17.3883	25.4463	8.22988	10.4112	9.80215	5.13052	1.62851	0.82695	1.02096
ANKDD1B	ankyrin repeat and death domain containing 1B	0.794129	2.65097	9.05056	0.00262614	0.189244	7.80514	7.89667	4.27707	8.08545	3.79258	5.64968	0.884622	1.04124	0.51716
HBE	hemoglobin subunit epsilon	-1.34013	-1.40317	9.04781	0.00263009	0.189244	0.222257	0.227917	0.648508	0.140481	0.33464	0.534429	-1.50861	-0.590379	-1.92762
TAL1	TAL bHLH transcription factor 1%2C erythroid differentiation factor	-0.501989	6.12446	9.02145	0.0026683	0.191249	57.826	55.8532	87.8729	59.5014	76.744	80.6377	-0.653779	-0.408335	-0.43853
SEMA6B	semaphorin 6B	1.93103	1.95486	9.00134	0.00269782	0.192618	2.30101	12.5623	1.37422	3.40276	2.02178	1.38951	3.19241	0.186643	1.29212
CALM1	calmodulin 1 (phosphorylase kinase%2C delta)	0.600378	9.89605	8.97271	0.00274042	0.194521	1261.13	1204.56	728.368	978.98	781.941	761.729	0.725764	0.68958	0.362001
F8	coagulation factor VIII	1.91904	1.01529	8.96932	0.0027455	0.194521	1.59502	6.48894	0.926441	1.34237	0.906315	0.656584	2.80821	0.81549	1.03173
THT2L	thiamine transporter 2-like	1.173	2.65335	8.94964	0.00277525	0.195878	12.1718	7.92348	3.96825	5.9158	5.07537	2.48891	0.99763	1.26196	1.24906
LOC112533152	uncharacterized LOC112533152	1.56393	-0.140191	8.87286	0.00289441	0.203268	2.14413	1.09937	0.586746	0.671186	0.446186	0.290118	0.905865	2.26467	1.21007
LOC121109169	uncharacterized LOC121109169	1.01076	1.62457	8.86812	0.00290194	0.203268	3.88296	4.90693	2.3161	3.44958	2.42614	1.32844	1.08312	0.678496	1.37669
IGSF5	immunoglobulin superfamily member 5	-1.75278	-2.63444	8.83908	0.00294848	0.205749	0.104591	0.0268138	0.169847	0.0468269	0.264923	0.183233	-2.66319	-1.34081	-1.96827
BEND6	BEN domain containing 6	0.670327	4.93203	8.78037	0.00304489	0.211435	37.0123	42.0038	20.5361	33.3564	29.3925	20.6748	1.03236	0.332557	0.690093
LOC112530657	uncharacterized LOC112530657	-1.49141	-1.94459	8.77562	0.00305284	0.211435	0.130739	0.0938483	0.509542	0.140481	0.25098	0.274849	-2.4408	-0.940877	-0.968267
DNAJA4	DnaJ heat shock protein family (Hsp40) member A4	-0.556765	6.16501	8.75796	0.00308254	0.212696	57.6168	60.6662	83.7966	55.8801	73.2163	99.19	-0.465997	-0.345675	-0.827859
PHLDB1	pleckstrin homology like domain family B member 1	1.48083	3.87394	8.73363	0.00312394	0.214683	19.977	35.421	8.24532	9.2093	9.83004	5.06944	2.10296	1.02307	0.861265
INPP1	inositol polyphosphate-1-phosphatase	0.708705	5.40982	8.72744	0.00313457	0.214683	63.84	54.7806	33.6916	39.5063	36.0992	26.9658	0.701278	0.822493	0.550956
MARCH1	-	0.786207	6.70431	8.6868	0.00320523	0.218281	128.177	107.631	63.3222	160.117	64.1811	102.076	0.765305	0.997916	0.649483
VGLL3	vestigial like family member 3	-1.03633	-0.92962	8.67629	0.00322377	0.218281	0.379144	0.254731	0.648508	0.343398	0.613506	0.7482	-1.34815	-0.69433	-1.12354
PLXNB2	plexin B2	0.557824	7.38591	8.67384	0.0032281	0.218281	199.299	211.507	121.487	186.668	156.611	127.774	0.799903	0.347747	0.546875
CYP4B7	cytochrome P450%2C family 4%2C subfamily B%2C polypeptide 7	-1.48881	-2.22475	8.67033	0.00323432	0.218281	0.143813	0.0670345	0.247051	0.0780449	0.348583	0.229041	-1.88183	-1.2773	-1.55323
LOC112532639	uncharacterized LOC112532639	-0.888071	1.42874	8.63113	0.00330467	0.222218	1.49043	2.19873	3.98369	1.9199	2.84444	3.55777	-0.857435	-0.932415	-0.889938
MARCKSL1	MARCKS like 1	0.612364	8.59334	8.60876	0.0033455	0.223918	479.356	540.084	327.867	381.437	292.14	296.348	0.720071	0.714436	0.364149
HS3ST4	heparan sulfate-glucosamine 3-sulfotransferase 4	-1.90484	-1.1993	8.60404	0.00335417	0.223918	0.274553	0.0536276	1.01908	0.187308	0.348583	0.580237	-4.24815	-0.344419	-1.63123
LMNAL	lamin A/C like	-1.05701	-0.616889	8.58493	0.00338957	0.225467	0.392218	0.536276	0.818356	0.280962	0.906315	0.809278	-0.609752	-1.20836	-1.52626
SYNDIG1	synapse differentiation inducing 1	1.0919	0.708231	8.56845	0.00342039	0.226702	2.90241	2.09148	1.01908	1.54529	1.28278	0.76347	1.03725	1.17797	1.01723
EXOC3L	exocyst complex component 3 like	0.799911	5.69669	8.55469	0.00344633	0.227606	79.1627	71.5124	42.3383	46.8582	42.8757	28.2484	0.756229	0.884661	0.730132
GAL3ST2	galactose-3-O-sulfotransferase 2	1.54935	0.703592	8.53392	0.00348589	0.229399	2.11798	3.6869	0.571305	1.32676	1.32461	0.534429	2.69007	0.677115	1.31184
EPHA2	EPH receptor A2	0.573845	4.33608	8.50486	0.00354199	0.231701	24.0691	24.2263	17.1392	24.0847	16.8714	14.6128	0.499277	0.512603	0.720881
APCDD1	APC down-regulated 1	1.16932	2.58937	8.50284	0.00354593	0.231701	12.4464	7.22632	4.0609	5.18218	4.3782	2.61107	0.831463	1.50732	0.98892
LOC107052086	uncharacterized LOC107052086	-0.95756	-0.66572	8.49115	0.00356879	0.232373	0.339922	0.482649	0.818356	0.405833	0.822655	0.7482	-0.761755	-1.27508	-0.882537
LOC121113198	plectin-like	1.3352	1.76716	8.47242	0.00360571	0.233954	5.42568	5.17507	1.3279	3.88664	3.29062	1.11467	1.96243	0.721445	1.80191
VEPH1	ventricular zone expressed PH domain containing 1	1.42729	0.995564	8.40375	0.00374447	0.241738	4.02677	2.93611	1.12717	1.60772	1.50588	0.549698	1.3812	1.41902	1.54831
EXFABP	extracellular fatty acid-binding protein	1.82341	10.4267	8.40018	0.00375183	0.241738	1884.49	662.784	626.459	3891.63	333.608	859.255	0.0813178	2.49795	2.17922
TRAF3	TNF receptor associated factor 3	0.795277	8.27462	8.3744	0.00380544	0.244341	372.28	530.645	202.118	275.748	253.071	224.002	1.39255	0.556846	0.29984
TNFRSF11B	TNF receptor superfamily member 11b	0.828324	1.16076	8.36447	0.00382629	0.244829	3.21619	2.85567	1.55951	2.38817	1.42222	1.78652	0.872738	1.17721	0.418756
FABP4	fatty acid binding protein 4	-2.70662	5.30096	8.34777	0.0038616	0.245084	10.7729	17.9653	75.2733	2.65353	120.763	8.9326	-2.06693	-3.4867	-1.75117
ETS2	ETS proto-oncogene 2	0.833156	7.32743	8.3446	0.00386836	0.245084	197.573	279.494	113.273	140.028	135.501	97.602	1.30301	0.544083	0.520735
LOC121109241	uncharacterized LOC121109241	-1.30414	0.578879	8.34381	0.00387003	0.245084	0.836732	0.549683	1.77568	1.15506	1.3525	3.1455	-1.6917	-0.692793	-1.44531
RAB7B	RAB7B%2C member RAS oncogene family	0.549206	6.29847	8.30813	0.00394679	0.248267	81.2676	94.1433	63.1061	105.033	70.8599	57.6725	0.57708	0.19771	0.864885
HTR2A	5-hydroxytryptamine receptor 2A	0.841494	4.14534	8.30797	0.00394714	0.248267	17.0746	31.9084	12.3217	19.043	13.6226	12.017	1.37274	0.325845	0.664179
CGA	glycoprotein hormones%2C alpha polypeptide	-1.48895	-1.7581	8.29322	0.00397934	0.248756	0.156887	0.0938483	0.571305	0.171699	0.390413	0.229041	-2.60586	-1.31527	-0.415726
RASSF10	Ras association domain family member 10	-1.19172	-0.762184	8.29209	0.00398181	0.248756	0.339922	0.268138	1.09629	0.421442	0.585619	0.671853	-2.03158	-0.784758	-0.672811
LOC101749129	uncharacterized LOC101749129	-0.787027	1.06556	8.28152	0.00400506	0.249366	1.68654	1.42113	2.36242	1.43603	2.69106	2.7943	-0.733227	-0.67411	-0.960405
LOC107056180	uncharacterized LOC107056180	-1.09076	-1.4234	8.26887	0.00403306	0.250266	0.209183	0.17429	0.478661	0.280962	0.474073	0.458082	-1.45752	-1.18034	-0.705232
ARHGAP20B	Rho GTPase activating protein 20B	-0.997407	2.43357	8.25904	0.00405497	0.250784	3.02008	2.60094	6.77846	5.15096	8.6588	6.04668	-1.38192	-1.51958	-0.231301
INHBA	inhibin beta A subunit	2.18239	6.43278	8.23376	0.00411183	0.253318	94.9429	297.848	28.5035	31.7799	48.202	16.8269	3.38536	0.977967	0.917347
CHN2	chimerin 2	0.664599	7.7395	8.2206	0.00414174	0.253318	260.197	318.468	147.736	207.459	193.659	154.542	1.10812	0.426091	0.424831
RUNDC3A	RUN domain containing 3A	-0.752688	2.38022	8.21555	0.0041533	0.253318	3.84374	4.49131	6.56229	3.23106	6.99954	5.93979	-0.547062	-0.864751	-0.878406
LOC424588	E3 ubiquitin-protein ligase HECTD3-like	0.87159	6.27466	8.21266	0.00415991	0.253318	72.9526	149.822	56.6982	77.4674	50.9489	56.451	1.40188	0.517909	0.456591
LOC112531259	uncharacterized LOC112531259	0.957443	-0.192047	8.21069	0.00416442	0.253318	1.13743	1.07255	0.416898	1.13946	0.571676	0.732931	1.36328	0.992512	0.636595
LOC101749178	uncharacterized LOC101749178	0.879185	0.313598	8.17324	0.00425128	0.257753	1.77806	1.52839	0.895559	1.40481	0.976032	0.687123	0.771149	0.8653	1.03173
TAX1BP1	Tax1 binding protein 1	0.579979	7.77751	8.16662	0.00426684	0.257851	249.856	314.244	163.409	224.582	182.588	181.614	0.943403	0.452507	0.306365
B3GNT2	UDP-GlcNAc:betaGal beta-1%2C3-N-acetylglucosaminyltransferase 2	0.748576	7.24672	8.12795	0.00435879	0.26184	179.244	257.775	108.116	134.097	117.458	114.352	1.25353	0.609771	0.229786
INPP5J	inositol polyphosphate-5-phosphatase J	1.30866	-0.989425	8.12631	0.00436274	0.26184	0.614475	0.965297	0.185288	0.437051	0.320696	0.305388	2.3812	0.938147	0.51716
BAIAP2L1	BAI1 associated protein 2 like 1	0.635146	4.77471	8.12109	0.00437533	0.26184	29.9785	29.0662	19.5788	40.7707	24.1359	20.5373	0.57005	0.312751	0.989282
LOC121109493	uncharacterized LOC121109493	1.05003	2.47895	8.08688	0.00445869	0.265968	10.2892	4.37065	2.99549	7.77327	3.66709	4.16854	0.545055	1.48842	0.898978
SH3BP4	SH3 domain binding protein 4	0.923779	3.51936	8.07261	0.00449394	0.267209	16.8	17.9921	6.70125	10.1302	10.3181	6.65746	1.42486	0.703291	0.605624
PLA2G12B	phospholipase A2 group XIIB	-1.48823	-2.5491	8.04092	0.00457324	0.27034	0.0915176	0.0536276	0.169847	0.0780449	0.264923	0.198502	-1.66319	-1.53345	-1.34678
LOC121110739	uncharacterized LOC121110739	-0.963315	-1.07767	8.03799	0.00458064	0.27034	0.300701	0.308359	0.633068	0.296571	0.529846	0.610776	-1.03775	-0.817245	-1.04227
CEL	carboxyl ester lipase	-1.64944	-1.69513	8.03411	0.00459045	0.27034	0.0392218	0.227917	0.524983	0.140481	0.320696	0.442812	-1.20376	-3.03148	-1.65632
APOLD1	apolipoprotein L domain containing 1	1.91657	0.0796166	8.01948	0.0046277	0.271668	1.86957	2.5205	0.648508	0.45266	0.418299	0.213772	1.95851	2.1601	1.08236
LOC101748017	synaptic vesicle glycoprotein 2A-like	-0.759293	1.4603	7.9397	0.00483618	0.283008	2.01339	1.79653	3.25798	2.2633	3.79258	3.22184	-0.85877	-0.913556	-0.509457
LOC107051650	uncharacterized LOC107051650	-1.70553	-2.21145	7.93168	0.00485766	0.283369	0.143813	0.0402207	0.416898	0.0780449	0.16732	0.290118	-3.37368	-0.218411	-1.89427
PLEKHO2	pleckstrin homology domain containing O2	0.556699	8.47078	7.92221	0.00488317	0.283961	423.962	474.497	259.156	368.606	309.109	293.157	0.872577	0.455817	0.330406
TENM3	teneurin transmembrane protein 3	0.54869	5.81869	7.8852	0.0049841	0.288921	62.7941	76.6607	40.5163	61.5774	44.5768	52.3435	0.919983	0.494337	0.234392
PER3	period circadian clock 3	0.729195	4.96533	7.86194	0.00504862	0.291202	42.8825	46.951	20.0729	26.9567	25.586	24.7975	1.22591	0.745036	0.12045
AVD	avidin	1.90852	10.6321	7.85968	0.00505494	0.291202	2243.02	824.793	621.009	4451.17	272.912	1108.88	0.409418	3.03893	2.00508
CLEC5A	C-type lectin domain family 5%2C member A	1.49106	5.8382	7.84026	0.00510953	0.293433	65.775	32.0291	29.8623	155.278	23.0622	37.1046	0.101059	1.51201	2.06518
LOC121107019	28S ribosomal RNA	-1.26759	-1.36171	7.79455	0.00524039	0.300017	0.117665	0.241324	0.46322	0.280962	0.418299	0.656584	-0.940725	-1.82985	-1.22461
AvBD6	avian beta-defensin 6	-0.641097	4.09486	7.7366	0.00541125	0.30872	13.4923	12.9645	23.9639	13.533	16.4531	21.9574	-0.886301	-0.286224	-0.698226
CXCL13	C-X-C motif chemokine ligand 13	0.674292	9.07548	7.73175	0.0054258	0.30872	692.134	735.235	432.246	562.516	499.073	315.618	0.766351	0.471801	0.833714
LOC121107662	uncharacterized LOC121107662	1.16465	-1.40571	7.71198	0.00548556	0.311069	0.405292	0.643531	0.216169	0.390224	0.181263	0.24431	1.57385	1.16088	0.67559
HSF5	heat shock transcription factor 5	0.877037	-0.0590977	7.70699	0.00550073	0.311069	1.17665	1.11277	0.571305	1.32676	0.585619	0.809278	0.961826	1.00666	0.713204
EGR1	early growth response 1	1.15993	5.42534	7.69656	0.00553262	0.311918	50.5308	97.79	26.033	29.6571	31.0796	22.5376	1.90935	0.701192	0.39604
LOC121107090	erythropoietin receptor-like	-1.09438	3.1941	7.68612	0.00556471	0.311937	5.77868	8.66086	13.5724	3.01253	13.1207	10.597	-0.648089	-1.18303	-1.8146
SPIRE1	spire type actin nucleation factor 1	0.93581	5.19472	7.68126	0.00557973	0.311937	56.7801	48.1308	22.775	39.2722	37.0753	15.5137	1.07951	0.614928	1.33996
S1PR4	sphingosine-1-phosphate receptor 4	-0.522362	5.92711	7.67315	0.00560485	0.311937	55.4073	47.6347	81.2952	46.7333	71.0691	62.7725	-0.771156	-0.359145	-0.425682
SAA	serum amyloid A	2.42324	9.47502	7.66695	0.00562414	0.311937	778.488	264.974	219.088	2555.35	65.436	386.423	0.274342	3.57252	2.72527
IL23A	interleukin 23 subunit alpha	1.45543	0.552391	7.66404	0.00563321	0.311937	3.59533	1.51498	0.787475	1.18628	1.03181	0.473351	0.943994	1.80095	1.32546
ADAMTS15	ADAM metallopeptidase with thrombospondin type 1 motif%2C 15	1.42362	0.10273	7.66374	0.00563417	0.311937	1.22895	2.61435	0.524983	0.702404	0.557733	0.610776	2.31611	1.13978	0.201658
ALDH1A3	aldehyde dehydrogenase 1 family member A3	1.90885	6.39086	7.64809	0.00568324	0.313715	157.279	199.267	28.38	40.8799	63.6931	13.7577	2.81176	1.30412	1.57115
LOC121113057	uncharacterized LOC121113057	-1.45302	-2.64957	7.61459	0.00578978	0.318645	0.0653697	0.0804414	0.216169	0.0624359	0.153376	0.213772	-1.42615	-1.23038	-1.77562
RFESD	Rieske Fe-S domain containing	-0.689363	2.765	7.59781	0.00584393	0.320671	5.79175	5.26891	8.78575	4.47978	7.37601	8.91733	-0.737659	-0.348841	-0.993184
IL4	interleukin 4	-1.52497	-1.77883	7.5892	0.00587192	0.321253	0.183035	0.0536276	0.324254	0.171699	0.29281	0.564968	-2.59608	-0.677842	-1.71829
PTAFR	platelet activating factor receptor	0.509537	7.7318	7.57947	0.00590369	0.322039	262.276	237.919	160.846	248.87	165.535	199.8	0.564794	0.663951	0.316833
LOC107051901	uncharacterized LOC107051901	2.19828	-2.12411	7.56184	0.0059617	0.322974	0.183035	0.576497	0.0154407	0.218526	0.0418299	0.152694	5.2225	2.12951	0.51716
TIPARP	TCDD inducible poly(ADP-ribose) polymerase	0.64628	6.92497	7.55933	0.00597003	0.322974	145.121	188.555	90.0655	111.058	102.748	91.3415	1.06594	0.498139	0.281969
STX11	syntaxin 11	0.506918	4.64974	7.55836	0.00597323	0.322974	31.2859	29.0528	20.2736	27.9557	20.2736	21.5909	0.519072	0.625913	0.372717
LOC121110262	uncharacterized LOC121110262	1.01003	-0.472828	7.5336	0.00605588	0.326488	1.05899	1.04574	0.555864	0.655577	0.390413	0.427543	0.911717	1.43962	0.616696
PELI2	pellino E3 ubiquitin protein ligase family member 2	0.5139	4.58868	7.5023	0.00616202	0.331244	28.5666	27.1892	19.5325	29.0483	18.5725	21.2855	0.47716	0.621159	0.448581
ABTB2	ankyrin repeat and BTB domain containing 2	0.948073	4.63702	7.48712	0.00621418	0.33308	28.8019	49.4447	14.9775	19.9483	19.3673	16.552	1.72302	0.572543	0.269256
PLK3	polo like kinase 3	0.666259	7.04827	7.46903	0.00627693	0.334813	173.779	198.436	105.197	114.82	109.511	92.1966	0.915573	0.666179	0.316584
LOC121111169	uncharacterized LOC121111169	-0.991769	-1.07203	7.46737	0.00628273	0.334813	0.274553	0.268138	0.663949	0.359007	0.488016	0.641315	-1.3081	-0.829845	-0.837022
LOC101751837	uncharacterized LOC101751837	-1.34085	-1.7579	7.45115	0.00633959	0.336321	0.222257	0.147476	0.46322	0.0780449	0.418299	0.274849	-1.65122	-0.912308	-1.81626
LOC101749719	uncharacterized LOC101749719	-0.983686	-0.24401	7.43904	0.0063824	0.336321	0.562179	0.536276	1.43598	0.546314	1.05969	0.76347	-1.42099	-0.914543	-0.48284
RSPH3	radial spoke 3 homolog	-1.37531	-1.08689	7.43695	0.0063898	0.336321	0.0915176	0.308359	0.524983	0.343398	0.725052	0.671853	-0.767661	-2.98596	-0.968267
PLEKHG1	pleckstrin homology and RhoGEF domain containing G1	0.939795	2.36955	7.43568	0.00639433	0.336321	9.5832	6.14036	3.18078	4.5266	4.00173	3.37454	0.948943	1.25988	0.42374
LOC121107792	uncharacterized LOC121107792	1.5377	-2.75983	7.43353	0.00640196	0.336321	0.183035	0.187697	0.0926441	0.15609	0.0557733	0.0305388	1.01863	1.71448	2.35366
RDH10	retinol dehydrogenase 10 (all-trans)	1.37904	3.70662	7.42475	0.00643326	0.336685	27.5468	21.1829	7.89019	7.69523	9.4954	4.30597	1.42477	1.53658	0.837626
LOC107049468	protein phosphatase 1 regulatory subunit 15A-like	0.801866	6.40722	7.42139	0.00644529	0.336685	107.35	142.287	58.9371	73.8461	77.3854	49.2285	1.27156	0.47219	0.585027
RAD21L1	RAD21 cohesin complex component like 1	0.899663	-0.0964212	7.41449	0.00647006	0.337026	1.38584	0.965297	0.633068	1.18628	0.738996	0.519159	0.608613	0.90712	1.1922
MFSD12	major facilitator superfamily domain containing 12	0.683926	7.38734	7.36048	0.00666731	0.346326	231.631	141.778	127.602	245.623	141.455	116.261	0.151986	0.711486	1.07908
PLAC9	PLAC 9	0.715161	2.67937	7.35295	0.00669528	0.346332	8.00125	8.21843	4.40059	7.55475	5.98168	4.0922	0.901165	0.419674	0.884507
LOC101748192	zinc finger protein 629-like	0.616787	3.87675	7.35037	0.00670489	0.346332	19.9378	18.1261	10.6695	15.1719	12.8697	11.1772	0.764578	0.631527	0.440846
CYP11A1	cytochrome P450 family 11 subfamily A member 1	0.923118	0.478382	7.31463	0.00683955	0.352304	1.30739	2.02444	0.756593	2.02917	0.920259	1.1452	1.41994	0.506582	0.825282
LRRC61	leucine rich repeat containing 61	-0.696717	2.5812	7.28987	0.00693446	0.355326	4.44514	3.8746	8.07547	5.32266	6.77645	7.25296	-1.0595	-0.608301	-0.446422
CTTN	cortactin	0.552959	5.60234	7.2893	0.00693665	0.355326	65.1082	46.7231	35.1584	61.4057	43.1685	39.7462	0.410265	0.59286	0.627555
PRDM8	PR/SET domain 8	2.51195	6.02717	7.27977	0.00697354	0.355906	83.5032	235.6	20.428	13.6266	31.2888	6.61165	3.52772	1.41619	1.04335
HSD17B2	hydroxysteroid 17-beta dehydrogenase 2	-0.741954	1.54716	7.27644	0.00698648	0.355906	2.53634	2.1451	3.90649	1.81064	3.47189	3.49669	-0.864825	-0.452969	-0.949489
IL2	interleukin 2	-1.6281	2.71953	7.27117	0.00700703	0.355935	3.36	0.992111	11.6423	5.27583	5.56338	12.5514	-3.55273	-0.7275	-1.25038
NEU3	neuraminidase 3	0.570603	4.80594	7.26643	0.00702554	0.355935	38.2936	29.8706	20.9376	32.0296	26.2274	20.293	0.512632	0.546029	0.658423
RNF157	ring finger protein 157	0.732135	3.19456	7.25855	0.00705642	0.356523	13.5838	12.1064	6.17627	8.47568	7.09715	7.29877	0.970966	0.936578	0.215675
ST14	suppression of tumorigenicity 14	0.470663	6.19408	7.24161	0.00712332	0.358922	74.9006	87.9627	59.1224	92.2022	62.3266	62.6045	0.573188	0.265129	0.558535
VSIR	V-set immunoregulatory receptor	-0.673239	7.32827	7.22678	0.00718239	0.360266	128.752	87.708	201.038	155.106	174.612	216.856	-1.19669	-0.439557	-0.483478
LOC112533223	uncharacterized LOC112533223	-0.8441	-0.165841	7.22514	0.00718896	0.360266	0.73214	0.496056	1.09629	0.624359	1.05969	1.17574	-1.14405	-0.533452	-0.913125
LOC101750892	deleted in malignant brain tumors 1 protein-like	1.07605	-0.119299	7.21077	0.00724672	0.361883	0.92825	1.76971	0.602186	0.92093	0.474073	0.641315	1.55523	0.969404	0.522059
DEFB4A	defensin beta 4A	-0.853755	7.76087	7.20111	0.00728584	0.361883	138.466	129.256	319.19	195.815	170.276	348.234	-1.30418	-0.29834	-0.830568
LOC107049469	uncharacterized LOC107049469	0.693845	5.95637	7.19779	0.00729936	0.361883	98.5513	51.3082	45.4574	80.2614	48.7179	48.0833	0.174676	1.01642	0.739169
CPNE2	copine 2	0.680436	3.50868	7.19775	0.00729949	0.361883	15.0742	15.4179	8.01371	11.4414	7.83614	10.3221	0.944068	0.943871	0.148523
LOC107052869	uncharacterized LOC107052869	1.22345	-2.23581	7.19037	0.00732958	0.362403	0.248405	0.241324	0.0926441	0.280962	0.12549	0.106886	1.3812	0.985123	1.3943
HSD11B1A	hydroxysteroid 11-beta dehydrogenase 1A	0.764212	1.39751	7.17655	0.00738627	0.363751	3.43845	2.74842	2.05361	3.6525	1.63137	2.10718	0.420438	1.07567	0.793574
AK8	adenylate kinase 8	-0.96189	-0.210368	7.17414	0.0073962	0.363751	0.522957	0.73738	1.00364	0.437051	1.36644	0.946702	-0.444768	-1.38566	-1.11511
LOC121107924	uncharacterized LOC121107924	1.53747	-0.878044	7.16899	0.00741744	0.363828	1.09821	0.91167	0.247051	0.265353	0.320696	0.213772	1.8837	1.77588	0.311841
CBFA2T3	CBFA2/RUNX1 translocation partner 3	0.447258	5.63464	7.16022	0.00745379	0.36439	61.3691	55.2499	41.381	55.2402	40.9236	43.7468	0.417002	0.584578	0.33654
SDK2	sidekick cell adhesion molecule 2	1.0403	1.02469	7.15673	0.0074683	0.36439	2.88934	3.45898	1.23525	1.7326	1.72897	0.961972	1.48554	0.740826	0.848869
LOC421441	spectrin beta chain%2C brain 4-like	0.552244	6.16398	7.13901	0.00754248	0.366034	78.6659	99.8278	61.2841	77.1864	64.6273	48.4498	0.70393	0.283595	0.671856
AHRR	aryl-hydrocarbon receptor repressor	0.620749	5.24882	7.13618	0.00755438	0.366034	50.4131	36.1986	24.1183	51.5252	31.7489	33.9591	0.585805	0.667091	0.60148
SNCAIP	synuclein alpha interacting protein	1.19595	4.49214	7.13452	0.00756138	0.366034	32.541	46.6694	13.6804	14.6412	18.0148	9.26852	1.77036	0.85308	0.659625
FABP9	fatty acid binding protein 9	-3.01123	0.0863353	7.12059	0.00762038	0.36747	0.222257	0.361986	1.88376	0.0936539	3.56949	0.0610776	-2.37961	-4.00542	0.616696
TMEM2	transmembrane protein 2	0.569646	6.12636	7.11585	0.00764053	0.36747	63.8923	92.1993	52.1895	94.2314	55.6617	60.8027	0.820996	0.198958	0.632072
LOC121113199	uncharacterized LOC121113199	1.08375	-0.943161	7.11025	0.00766444	0.36747	0.758288	0.764194	0.416898	0.468269	0.264923	0.25958	0.874243	1.51717	0.851161
GK2	glycerol kinase 2	0.618551	6.38319	7.10883	0.00767052	0.36747	103.297	117.646	55.2467	82.2281	81.1501	61.0623	1.09049	0.348136	0.429349
SEPT14	-	0.578482	6.21107	7.09363	0.00773584	0.368819	87.347	76.0976	51.2322	102.676	54.9785	71.9952	0.570801	0.667891	0.512125
DPEP2	dipeptidase 2	-0.758565	5.51289	7.093	0.00773858	0.368819	31.9919	26.1837	54.9225	43.5491	42.8199	74.3467	-1.06873	-0.420574	-0.771627
LOC107053423	uncharacterized LOC107053423	-1.33402	-2.14004	7.08006	0.00779462	0.370535	0.0653697	0.134069	0.308814	0.140481	0.348583	0.198502	-1.20376	-2.41481	-0.498781
BEST4	bestrophin 4	0.956862	1.56005	7.0677	0.00784858	0.37135	4.34055	4.59857	2.48595	2.6067	1.42222	2.0461	0.887388	1.60973	0.349348
HTR1F	5-hydroxytryptamine receptor 1F	-0.905835	1.61135	7.06694	0.00785193	0.37135	2.07876	1.59542	3.55136	2.65353	3.1233	5.17632	-1.15443	-0.587352	-0.964017
DIO3	deiodinase%2C iodothyronine type III	2.0432	4.54531	7.05561	0.00790176	0.372753	35.2735	6.11355	9.34161	71.2394	5.04748	12.9332	-0.611661	2.80495	2.4616
PDE4C	phosphodiesterase 4C	1.68924	3.987	7.02888	0.00802055	0.376781	28.8673	33.8927	7.25712	9.69318	12.5629	2.64161	2.2235	1.20026	1.87555
ALOX15B	arachidonate 15-lipoxygenase%2C type B	-1.26836	-0.648233	7.02552	0.00803562	0.376781	0.49681	0.187697	0.926441	0.390224	0.557733	1.11467	-2.3033	-0.16688	-1.51424
LOC107054481	protocadherin gamma-A2-like	-1.35172	-2.48918	7.0227	0.00804827	0.376781	0.0784436	0.0804414	0.200729	0.0936539	0.278866	0.167963	-1.31924	-1.82985	-0.842736
LOC121113221	NADH-ubiquinone oxidoreductase chain 2-like	-1.51232	-1.80516	7.01107	0.0081007	0.378278	0.183035	0.107255	0.648508	0.109263	0.264923	0.24431	-2.59608	-0.533452	-1.16091
LOC121107653	uncharacterized protein DKFZp434B061-like	-1.42896	-1.50358	6.98729	0.00820903	0.381981	0.261479	0.107255	0.67939	0.15609	0.488016	0.25958	-2.66319	-0.900235	-0.733801
IER3	immediate early response 3	0.703331	7.03503	6.98115	0.00823725	0.381981	138.728	221.536	102.017	127.104	113.136	84.1649	1.11874	0.294196	0.594718
LOC112530314	small nucleolar RNA SNORA58	1.43244	-2.56037	6.98013	0.00824196	0.381981	0.183035	0.227917	0.123525	0.202917	0.0418299	0.0610776	0.883703	2.12951	1.73217
MMP7	matrix metallopeptidase 7	1.8534	3.61999	6.96957	0.00829075	0.38306	18.6434	4.38406	5.15719	34.6363	2.87232	7.92482	-0.234317	2.69838	2.12784
EVA1C	eva-1 homolog C	1.4392	1.74741	6.96613	0.00830667	0.38306	3.60841	8.83515	2.30066	2.12282	1.75686	1.31317	1.94121	1.03836	0.692931
LOC107051691	uncharacterized LOC107051691	1.38938	-1.92214	6.95717	0.00834838	0.383907	0.392218	0.429021	0.0772034	0.187308	0.16732	0.137425	2.47431	1.22905	0.446771
RHOQ	ras homolog family member Q	0.553739	4.59068	6.95328	0.00836656	0.383907	29.0895	30.2594	16.3826	26.5353	22.393	19.7281	0.885222	0.377454	0.427662
NRG1	neuregulin 1	0.9843	2.44617	6.93366	0.00845883	0.38718	9.59627	8.08436	3.5668	3.90224	4.01567	3.32873	1.18051	1.25683	0.229333
KL	klotho	-1.50005	-1.31345	6.92449	0.00850231	0.388209	0.352996	0.147476	0.416898	0.0780449	0.725052	0.519159	-1.49922	-1.03843	-2.7338
GCNT2	glucosaminyl (N-acetyl) transferase 2	0.890045	1.19682	6.8973	0.00863258	0.393186	2.61479	3.70031	1.18893	2.49744	1.51982	2.0461	1.63798	0.782792	0.287572
HIVEP3	HIVEP zinc finger 3	1.13547	6.80317	6.8838	0.00869806	0.395196	124.346	261.408	61.4076	74.5641	78.5706	69.5521	2.08981	0.662302	0.100387
PLET1	PLET1 homolog	0.889909	1.43064	6.87665	0.0087329	0.395286	3.62148	3.4858	2.13081	3.27789	1.1573	2.32095	0.710084	1.64582	0.498051
GAB2	GRB2 associated binding protein 2	0.470297	6.10329	6.8709	0.00876107	0.395286	76.574	81.0447	51.0469	81.8535	56.3449	65.4599	0.666896	0.44257	0.322433
EPHB3	EPH receptor B3	0.72475	2.10401	6.86694	0.00878049	0.395286	5.55642	4.69242	3.65944	5.71289	3.444	2.54999	0.358708	0.690072	1.16373
CCL17	C-C motif chemokine ligand 17	-1.88564	5.03109	6.86591	0.00878557	0.395286	10.4853	3.08359	54.6909	28.1898	29.016	70.5904	-4.14862	-1.46848	-1.3243
MAML2	mastermind like transcriptional coactivator 2	0.557628	5.89203	6.83695	0.00892912	0.40077	61.0553	87.6409	45.5191	63.3568	44.8556	53.7025	0.945132	0.444827	0.238512
LOC121107141	uncharacterized LOC121107141	0.964746	5.49263	6.82424	0.00899286	0.402654	56.9239	88.5526	37.2892	33.013	30.2849	23.8813	1.24778	0.910437	0.467151
LOC121108603	avidin-related protein 6	2.03139	-1.36984	6.81499	0.00903956	0.402716	0.457588	0.147476	0.169847	1.13946	0.0697166	0.183233	-0.20376	2.71448	2.6366
LOC121108625	uncharacterized LOC121108625	-2.96356	-0.771619	6.80836	0.00907321	0.402716	0.235331	0.107255	1.23525	0.031218	1.68714	0.0458082	-3.52569	-2.84182	-0.553229
LOC424491	trans-2%2C3-enoyl-CoA reductase-like	-0.74375	0.9262	6.8026	0.00910251	0.402716	1.46428	1.19321	2.60947	1.54529	2.07755	2.35149	-1.12891	-0.504693	-0.605697
LOC107055195	uncharacterized LOC107055195	2.27696	1.29766	6.80152	0.00910801	0.402716	2.95471	0.482649	0.663949	8.67859	0.655336	1.17574	-0.4601	2.17271	2.88389
LOC121109619	uncharacterized LOC121109619	0.91125	-0.778934	6.79504	0.00914113	0.402716	0.823658	0.683752	0.432339	0.655577	0.29281	0.427543	0.661311	1.49208	0.616696
KCNIP1	potassium voltage-gated channel interacting protein 1	-0.910343	-0.18675	6.79121	0.0091608	0.402716	0.73214	0.536276	0.864678	0.499487	1.3525	1.11467	-0.689187	-0.885438	-1.15809
SLC16A3	solute carrier family 16 member 3	1.07937	6.32916	6.78794	0.00917757	0.402716	96.2503	176.274	49.4565	54.7875	63.0656	42.3726	1.83359	0.609938	0.370717
LOC121110955	uncharacterized LOC121110955	-0.758779	0.353418	6.78694	0.0091827	0.402716	0.915176	0.978704	1.822	0.889712	1.50588	1.38951	-0.896578	-0.718484	-0.643171
GATD3AL2	putative glutamine amidotransferase like class 1 domain containing 3A-like 2	-0.857853	1.67371	6.78548	0.00919025	0.402716	2.31409	2.18533	3.67488	2.24769	2.9281	5.63441	-0.749849	-0.33952	-1.32582
ACP5	acid phosphatase 5%2C tartrate resistant	-0.759282	7.91103	6.7632	0.00930565	0.406633	135.655	155.185	321.274	245.436	231.682	354.754	-1.04982	-0.772203	-0.531474
PTPRO	protein tyrosine phosphatase%2C receptor type O	0.565573	4.41668	6.75976	0.00932362	0.406633	23.6508	23.4889	15.1936	29.2356	16.8435	19.5601	0.628513	0.489692	0.579814
LOC107054785	uncharacterized LOC107054785	1.10102	-1.21419	6.7131	0.00957073	0.415646	0.470662	0.670345	0.370576	0.499487	0.181263	0.213772	0.855134	1.37661	1.22438
MLKL	mixed lineage kinase domain like pseudokinase	0.691189	5.86396	6.71226	0.00957524	0.415646	56.1003	64.9431	48.6536	94.6529	34.3284	50.6028	0.416629	0.708603	0.90343
CATH2	cathelicidin-2	-0.859238	6.18808	6.70667	0.00960532	0.415976	44.0461	52.2467	117.04	59.1112	51.2138	113.665	-1.16359	-0.217518	-0.943289
SMIM3	small integral membrane protein 3	0.650095	2.53672	6.69446	0.00967127	0.416299	7.3737	7.64194	4.9719	6.13433	4.11328	4.39759	0.620141	0.8421	0.480194
STC2	stanniocalcin 2	1.53132	3.09143	6.68902	0.00970086	0.416299	14.5382	19.1585	5.07998	4.13638	5.7307	2.27514	1.91509	1.34307	0.862413
DUSP16	dual specificity phosphatase 16	0.459399	6.70522	6.6867	0.00971347	0.416299	110.645	135.812	84.6921	115.897	86.1139	92.731	0.681311	0.361617	0.321715
LOC428421	macrophage mannose receptor 1-like	-1.28464	2.13193	6.67854	0.00975807	0.416299	1.84343	1.72949	5.89834	4.04273	3.33245	9.31433	-1.76996	-0.854195	-1.20412
CNTD1	cyclin N-terminal domain containing 1	-0.733611	0.339668	6.67853	0.00975812	0.416299	0.915176	0.95189	1.35878	0.92093	1.64531	1.63383	-0.513444	-0.84624	-0.827091
GPD1L2	glycerol-3-phosphate dehydrogenase 1-like 2	-1.19564	5.16132	6.67664	0.00976848	0.416299	12.8125	12.8974	43.2493	39.5063	59.6216	46.48	-1.74559	-2.21829	-0.234527
CD200L	CD200 molecule-like	1.08285	0.836279	6.67433	0.00978114	0.416299	1.77806	3.71371	0.864678	1.65455	1.2549	1.25209	2.10263	0.50273	0.402102
LCN15	lipocalin 15	1.94757	0.307932	6.67219	0.00979289	0.416299	2.26179	0.294952	0.432339	3.21545	0.418299	0.641315	-0.551683	2.43486	2.32592
MAOA	monoamine oxidase A	-0.543845	5.29629	6.6628	0.0098446	0.416821	31.3905	25.8619	43.1258	38.6166	49.3872	47.2282	-0.737722	-0.653809	-0.290428
PTPRJ	protein tyrosine phosphatase%2C receptor type J	0.679846	7.3522	6.66178	0.00985025	0.416821	179.374	274.399	110.988	149.69	134.888	130.828	1.30588	0.411216	0.194306
LOC121106846	uncharacterized LOC121106846	-1.17041	-1.45565	6.65536	0.00988577	0.417369	0.169961	0.17429	0.386017	0.280962	0.362526	0.656584	-1.14718	-1.09288	-1.22461
KLF9	Kruppel like factor 9	-0.454857	5.09883	6.64151	0.00996297	0.41967	30.8153	26.425	38.8642	29.4229	41.4395	38.4789	-0.556537	-0.427362	-0.387126
UNC13D	unc-13 homolog D	0.672405	8.30116	6.63704	0.00998796	0.419767	394.833	484.324	248.24	283.615	282.227	199.128	0.96424	0.484388	0.510237
LOC121111509	uncharacterized LOC121111509	-1.09907	-1.55526	6.6215	0.0100755	0.421724	0.169961	0.281545	0.494102	0.140481	0.362526	0.427543	-0.811442	-1.09288	-1.6057
NQO1	NAD(P)H quinone dehydrogenase 1	1.28621	1.52375	6.61769	0.0100971	0.421724	3.77837	6.2208	2.13081	2.0916	1.92418	0.900894	1.5457	0.973521	1.21518
CEBPD	CCAAT/enhancer binding protein delta	0.72942	7.91449	6.61665	0.0101029	0.421724	298.386	394.391	187.373	210.081	212.705	144.479	1.07372	0.488326	0.540088
RNH1	ribonuclease/angiogenin inhibitor 1	0.470973	8.16697	6.59496	0.0102268	0.425933	355.938	316.39	250.046	329.303	256.71	215.894	0.339507	0.471484	0.609091
ARSI	arylsulfatase family member I	0.782752	1.12324	6.58014	0.0103123	0.428526	3.21619	2.57413	1.85288	2.35696	1.63137	1.25209	0.474312	0.97927	0.912586
LHX6	LIM homeobox 6	0.863216	0.0931375	6.57489	0.0103427	0.428828	1.54272	0.992111	0.617627	1.48285	0.836599	0.7482	0.683765	0.882873	0.986879
OVST	ovostatin	-1.16176	-0.796767	6.5591	0.0104349	0.431683	0.379144	0.187697	0.849237	0.45266	0.515903	0.916164	-2.17776	-0.444352	-1.01718
SAMD14	sterile alpha motif domain containing 14	-0.697109	1.29009	6.54191	0.0105362	0.4349	1.92187	1.98422	2.99549	1.62333	3.29062	2.68741	-0.594219	-0.775851	-0.727259
LOC107054144	uncharacterized LOC107054144	-1.11222	-1.55234	6.52802	0.0106188	0.436448	0.183035	0.134069	0.339695	0.280962	0.501959	0.442812	-1.34126	-1.45545	-0.656323
LIPG	lipase G%2C endothelial type	0.542547	6.32387	6.52746	0.0106222	0.436448	97.6754	96.9319	72.6021	90.2667	49.4848	73.5069	0.416961	0.981009	0.296315
FYTTD1L	forty-two-three domain containing 1-like	0.956475	3.83556	6.52372	0.0106445	0.436448	19.7416	9.88089	8.49237	26.8006	11.0152	9.55864	0.218473	0.841744	1.48739
LOC121110214	uncharacterized LOC121110214	-1.17348	-2.25307	6.51961	0.0106691	0.436472	0.130739	0.107255	0.293373	0.0936539	0.223093	0.24431	-1.45169	-0.770952	-1.3833
SLC41A1	solute carrier family 41 member 1	0.609257	8.15348	6.51343	0.0107063	0.436472	329.777	429.437	223.288	272.611	259.081	194.028	0.943542	0.348089	0.490577
WNT11B	wingless-type MMTV integration site family%2C member 11b	1.13047	4.12637	6.51183	0.0107159	0.436472	35.365	25.4329	11.2408	10.9887	13.776	7.77212	1.17795	1.36017	0.499643
CHRNA9	cholinergic receptor nicotinic alpha 9 subunit	1.12898	-1.55877	6.49698	0.0108058	0.439166	0.274553	0.536276	0.200729	0.468269	0.16732	0.213772	1.41773	0.714475	1.13127
TDH	L-threonine dehydrogenase (pseudogene)	-0.819741	5.00808	6.44239	0.0111429	0.451872	26.1871	30.3935	46.0904	13.174	41.4674	35.593	-0.600706	-0.663122	-1.4339
COL8A2	collagen type VIII alpha 2 chain	0.85061	1.53808	6.42987	0.0112217	0.454073	2.83704	5.16166	2.08449	3.09058	2.23093	1.83233	1.30814	0.346743	0.754199
PTPN7	protein tyrosine phosphatase%2C non-receptor type 7	-0.438177	6.64528	6.41006	0.0113476	0.457599	92.2497	82.3586	123.247	80.355	114.67	107.542	-0.581567	-0.31387	-0.420445
HTR1D	5-hydroxytryptamine (serotonin) receptor 1D%2C G protein-coupled	1.25543	0.338844	6.40662	0.0113696	0.457599	3.00701	1.26025	0.802915	0.936539	0.780826	0.595506	0.650389	1.94526	0.653222
RHOJ	ras homolog family member J	0.853945	2.9656	6.40451	0.0113831	0.457599	13.2308	7.03863	6.54685	9.78683	6.07928	4.00058	0.104493	1.12193	1.29063
APBB2	amyloid beta precursor protein binding family B member 2	0.683232	2.25638	6.39345	0.0114542	0.459462	6.30164	6.11355	4.30795	5.13535	3.55554	3.06915	0.505009	0.825656	0.742625
LOC101751902	leukotriene B4 receptor-like	-0.74097	2.92819	6.38826	0.0114878	0.45981	6.15782	4.0757	10.8239	6.80551	8.04529	9.60445	-1.4091	-0.385724	-0.496999
SGCD	sarcoglycan delta	0.689133	4.62576	6.38095	0.0115351	0.460084	30.3315	38.451	14.8231	22.5238	21.3472	20.461	1.37518	0.506771	0.138572
LOC428417	patched domain containing 3	0.952848	5.33891	6.37953	0.0115444	0.460084	55.7473	75.3468	27.2528	28.8922	35.165	20.2319	1.46714	0.664759	0.514046
LOC107055197	uncharacterized LOC107055197	1.83195	1.38453	6.36523	0.0116378	0.462377	2.61479	1.31388	1.23525	8.19471	0.501959	1.66436	0.0890219	2.38105	2.29972
CDHR1	cadherin related family member 1	-1.1783	-1.29041	6.36308	0.0116519	0.462377	0.235331	0.34858	0.617627	0.109263	0.529846	0.442812	-0.825248	-1.17088	-2.01889
COL27A1	collagen type XXVII alpha 1 chain	1.0812	1.87409	6.32982	0.0118724	0.468676	4.43206	7.58831	2.42419	2.7784	2.85838	1.71017	1.64628	0.632782	0.700112
LOC121110877	collagen alpha-1(III) chain-like	0.942083	-1.31772	6.32838	0.0118821	0.468676	0.522957	0.429021	0.277932	0.515096	0.195206	0.290118	0.626315	1.42169	0.8282
LOC107054027	uncharacterized LOC107054027	-1.09655	-0.839369	6.32769	0.0118867	0.468676	0.36607	0.335173	1.06541	0.31218	0.669279	0.442812	-1.66843	-0.870487	-0.50432
ENAH	ENAH actin regulator	0.497004	6.51706	6.31262	0.0119882	0.470984	114.776	99.1709	69.4985	107.577	91.1753	67.1395	0.512935	0.332107	0.680137
MARCKS	myristoylated alanine rich protein kinase C substrate	-0.463481	7.04872	6.30798	0.0120196	0.470984	123.732	95.122	150.13	115.007	150.685	159.535	-0.658359	-0.284324	-0.472148
KBTBD11	kelch repeat and BTB domain containing 11	-0.996219	0.0218824	6.30767	0.0120216	0.470984	0.614475	0.3888	1.26614	0.983366	1.32461	1.35898	-1.70333	-1.10815	-0.46672
NFKBIZ	NFKB inhibitor zeta	1.36264	8.12483	6.29626	0.0120993	0.473023	370.908	675.587	146.393	159.243	230.037	92.4409	2.2063	0.689195	0.784625
HYAL6	hyaluronoglucosaminidase 6	-1.21383	-1.73646	6.28593	0.01217	0.474002	0.196109	0.0938483	0.277932	0.202917	0.348583	0.519159	-1.56633	-0.829845	-1.35529			-1
ATP1B3	ATPase Na+/K+ transporting subunit beta 3	0.497018	7.75888	6.28512	0.0121756	0.474002	268.225	270.9	166.095	221.398	206.961	165.826	0.705748	0.374087	0.416974
APLP2	amyloid beta precursor like protein 2	0.484581	9.80085	6.27603	0.0122382	0.475438	1088.04	1037.51	725.079	995.478	828.344	677.182	0.516911	0.393428	0.555845
TFEC	transcription factor EC	0.919929	4.51402	6.25334	0.012396	0.480347	22.9709	46.5622	12.4143	20.0263	15.7281	19.1936	1.90716	0.546467	0.0612699
KCNH4	potassium voltage-gated channel subfamily H member 4	-0.83697	3.20399	6.24841	0.0124305	0.480347	7.29526	3.94163	12.8312	8.55372	12.3259	10.1847	-1.70279	-0.756661	-0.251778
MYOF	myoferlin	0.752943	8.58354	6.2467	0.0124425	0.480347	497.346	309.767	244.086	637.33	271.114	341.912	0.34379	0.87535	0.898415
LOC121111478	uncharacterized LOC121111478	1.28549	-2.57899	6.23394	0.0125324	0.482371	0.156887	0.21451	0.0926441	0.218526	0.0697166	0.076347	1.21128	1.17015	1.51716
LOC121111472	uncharacterized LOC121111472	0.937395	-0.724259	6.23188	0.0125471	0.482371	0.967471	0.656938	0.370576	0.639968	0.488016	0.320657	0.825988	0.987291	0.996968
SLCO4A1	solute carrier organic anion transporter family member 4A1	0.639868	5.17987	6.20237	0.0127579	0.488787	39.6663	59.3658	27.0212	33.3252	26.3668	31.5618	1.13554	0.589192	0.078431
BSPRY	B-box and SPRY domain containing	-0.944847	-0.529367	6.20114	0.0127668	0.488787	0.418366	0.402207	0.586746	0.546314	1.04575	0.992511	-0.544797	-1.3217	-0.861351
HHIP	hedgehog interacting protein	0.872313	1.58343	6.18711	0.0128684	0.491657	5.13806	3.94163	1.85288	2.41939	2.21699	2.21406	1.08902	1.21262	0.127949
PALM	paralemmin	-0.743929	3.03598	6.18184	0.0129068	0.491761	5.84405	4.57175	11.9356	7.92936	8.54725	10.2305	-1.38446	-0.548492	-0.367599
ARHGAP28	Rho GTPase activating protein 28	-0.58047	3.57726	6.17753	0.0129383	0.491761	10.4069	8.48657	12.1981	9.74	15.2261	15.3915	-0.523407	-0.549012	-0.660144
MAP3K8	mitogen-activated protein kinase kinase kinase 8	0.796737	6.15582	6.17581	0.0129509	0.491761	85.5166	129.779	47.2176	56.0831	62.2011	46.8007	1.45866	0.459264	0.261035
LOC427240	uncharacterized LOC427240	1.3034	-2.64452	6.16099	0.0130598	0.494269	0.156887	0.21451	0.0926441	0.187308	0.0697166	0.0610776	1.21128	1.17015	1.6167
PIK3R5	phosphoinositide-3-kinase regulatory subunit 5	0.446962	8.60982	6.15797	0.0130821	0.494269	432.538	455.406	329.411	464.086	308.078	354.342	0.467262	0.489534	0.389252
SLC24A4	solute carrier family 24 member 4	0.696284	5.80452	6.15595	0.0130971	0.494269	52.8187	60.5456	34.0621	93.9036	41.9275	51.9159	0.829853	0.333151	0.855003
IMP3	IMP3%2C U3 small nucleolar ribonucleoprotein%2C homolog (yeast)	-0.533166	5.64561	6.11591	0.013397	0.504558	37.3915	35.8903	69.0662	49.4024	56.7214	51.7327	-0.944385	-0.601184	-0.066495
LOC112531738	uncharacterized LOC112531738	-1.39986	-2.24175	6.08534	0.0136308	0.512319	0.169961	0.0938483	0.216169	0.031218	0.25098	0.335927	-1.20376	-0.562365	-3.4277
LOC107053870	translation initiation factor IF-2-like	1.12321	1.15966	6.0604	0.0138246	0.517673	2.99393	1.85015	1.26614	4.23003	2.04967	0.839817	0.547213	0.546652	2.33252
SYCP1	synaptonemal complex protein 1	0.864329	-1.11052	6.05715	0.0138501	0.517673	0.653697	0.522869	0.308814	0.499487	0.320696	0.290118	0.759714	1.02741	0.783806
PRDX6	peroxiredoxin 6	0.556335	8.30541	6.05624	0.0138572	0.517673	382.034	455.124	261.905	292.559	275.45	230.889	0.797218	0.471908	0.341532
TMEM82	transmembrane protein 82	-1.10553	-1.13468	6.04611	0.013937	0.519603	0.156887	0.227917	0.633068	0.437051	0.557733	0.564968	-1.47385	-1.82985	-0.370365
TRIM66	tripartite motif containing 66	-0.573853	2.69703	6.03657	0.0140125	0.521365	5.45183	4.83989	8.1218	5.27583	7.57122	7.482	-0.746824	-0.473785	-0.504025
TGFBI	transforming growth factor beta induced	1.04887	7.03682	6.02871	0.014075	0.522641	154.024	81.6078	82.4069	295.4	86.6716	87.5852	-0.0140575	0.829524	1.75391
PRNP	prion protein	0.417106	7.8414	6.0247	0.014107	0.522779	271.049	252.211	192.53	263.464	201.857	194.807	0.389548	0.425217	0.435561
TGM3	transglutaminase 3	-0.901688	5.98049	6.01109	0.0142162	0.525772	45.798	25.4061	87.2553	60.8282	55.6059	103.801	-1.78007	-0.279954	-0.771013
SULT1E1	sulfotransferase family 1E member 1	0.604445	6.28883	5.99714	0.0143291	0.52889	110.043	65.1844	60.7436	107.655	56.5541	68.7581	0.101793	0.960369	0.646816
MYBPC2	myosin binding protein C2	-0.696346	0.515928	5.98674	0.0144138	0.530956	1.00669	1.12618	1.93008	1.07702	1.50588	1.77125	-0.777227	-0.580981	-0.717723
NUAK2	NUAK family kinase 2	1.16519	-1.13089	5.98025	0.014467	0.5317	0.745214	0.402207	0.370576	0.624359	0.278866	0.137425	0.118168	1.41808	2.18374
VEGFRKDRL	vascular endothelial growth factor receptor kdr-like	1.00369	4.444	5.97726	0.0144915	0.5317	36.3194	34.2144	16.3671	16.4675	18.684	8.33709	1.0638	0.958934	0.982004
NRK	Nik related kinase	0.517596	9.87814	5.96373	0.0146031	0.533163	1274.84	1123.07	711.337	926.221	832.834	777.853	0.658843	0.614215	0.251858
ADAMTS4	ADAM metallopeptidase with thrombospondin type 1 motif 4	1.56073	4.46992	5.96373	0.0146031	0.533163	26.5662	61.8192	14.3753	10.7546	13.7621	5.46644	2.10447	0.948899	0.976278
HPGDS	hematopoietic prostaglandin D synthase	0.852977	3.67527	5.96195	0.0146179	0.533163	15.6364	11.1814	9.71219	22.4145	6.28843	11.2535	0.203228	1.31414	0.994053
PDE4B	phosphodiesterase 4B	0.64589	6.73247	5.9345	0.0148473	0.538513	127.053	171.742	86.7921	90.3292	89.7531	72.1479	0.984612	0.501391	0.324235
LOC107049439	uncharacterized LOC107049439	-1.79677	-1.76926	5.93414	0.0148503	0.538513	0.209183	0.0804414	0.787475	0.0624359	0.29281	0.167963	-3.29122	-0.485197	-1.4277
LOC121106797	uncharacterized LOC121106797	0.9162	0.558346	5.93395	0.0148519	0.538513	1.96109	2.45346	0.756593	1.23311	1.04575	1.19101	1.69723	0.90712	0.0501119
TXK	TXK tyrosine kinase	-0.41317	5.05517	5.90775	0.0150744	0.54551	29.0895	27.5646	38.1848	28.8298	37.0474	38.601	-0.470182	-0.348873	-0.421079
ACSBG1	acyl-CoA synthetase bubblegum family member 1	-0.618881	2.11338	5.89912	0.0151485	0.546632	3.76529	3.20425	5.00278	3.19984	4.85227	5.77183	-0.642743	-0.365898	-0.851029
TNFRSF9	TNF receptor superfamily member 9	1.6267	6.93192	5.8954	0.0151805	0.546632	140.689	366.491	58.9679	46.0465	81.4708	38.7079	2.63578	0.788151	0.250463
RGS8	regulator of G-protein signaling 8	0.888759	0.600785	5.89382	0.0151941	0.546632	2.22257	2.27917	0.864678	1.27994	1.32461	0.931433	1.39828	0.746656	0.458548
HEY1	hes related family bHLH transcription factor with YRPW motif 1	1.1126	2.32659	5.87842	0.0153276	0.548328	10.2238	5.73816	3.31975	4.47978	4.42003	1.71017	0.789514	1.20981	1.38929
MTSS1L	MTSS1L%2C I-BAR domain containing	0.817159	2.49341	5.87786	0.0153324	0.548328	8.5765	6.38169	3.644	6.47773	5.67493	2.84011	0.808415	0.595787	1.18954
CCNJL	cyclin J-like	-0.818151	1.90286	5.87747	0.0153359	0.548328	2.58864	1.79653	4.94102	3.68372	4.11328	5.16106	-1.4596	-0.668094	-0.486503
CRIP2	cysteine rich protein 2	-0.573334	5.06246	5.87472	0.0153598	0.548328	32.528	25.8485	44.8243	22.1335	43.1824	31.8061	-0.794199	-0.408765	-0.523072
LOC112530144	uncharacterized LOC112530144	1.88106	-1.35262	5.86796	0.0154189	0.548504	0.444514	0.938483	0.23161	0.31218	0.20915	0.0152694	2.01863	1.08769	4.35366
CFAP74	cilia and flagella associated protein 74	0.691465	2.39659	5.86737	0.0154241	0.548504	5.07269	7.97711	3.59768	6.35285	4.51763	3.8937	1.1488	0.167183	0.706265
IRAK2	interleukin 1 receptor associated kinase 2	0.451148	8.44369	5.86267	0.0154653	0.548915	417.294	417.773	265.302	371.369	298.122	319.039	0.655084	0.485161	0.219121
NODAL	nodal growth differentiation factor	-1.2812	-1.68695	5.85435	0.0155386	0.550458	0.143813	0.281545	0.46322	0.0624359	0.362526	0.381735	-0.718333	-1.33389	-2.61212
MET	MET proto-oncogene%2C receptor tyrosine kinase	-0.924184	0.221585	5.84786	0.015596	0.550936	0.784436	0.670345	1.71392	0.905321	0.906315	1.86287	-1.35432	-0.208357	-1.04102
LOC121108602	avidin-related protein 1	1.64132	5.56385	5.8461	0.0156116	0.550936	58.4797	26.4652	25.8168	129.867	7.73854	35.3028	0.0357873	2.9178	1.87918
TSPAN7	tetraspanin 7	-0.648182	1.22943	5.83487	0.0157116	0.553407	1.90879	1.64905	2.56315	1.85747	3.06753	2.85538	-0.636285	-0.684415	-0.620343
CDH5	cadherin 5	1.01144	2.60595	5.83111	0.0157452	0.553537	8.30195	9.67979	5.17263	6.30603	4.96382	1.90867	0.904078	0.742	1.72416
LOC101747677	uncharacterized LOC101747677	1.34006	-0.683811	5.81949	0.0158496	0.555399	0.86288	1.09937	0.432339	0.577532	0.460129	0.106886	1.34644	0.90712	2.43383
FAM229A	family with sequence similarity 229 member A	-1.25436	-2.37776	5.81653	0.0158762	0.555399	0.104591	0.134069	0.293373	0.0468269	0.223093	0.183233	-1.12976	-1.09288	-1.96827
LOC112533553	discoidin domain receptor tyrosine kinase 1	1.21239	-2.14543	5.81242	0.0159134	0.555399	0.261479	0.268138	0.0772034	0.296571	0.195206	0.076347	1.79624	0.421693	1.95773
AMPD3	adenosine monophosphate deaminase 3	0.533362	5.16694	5.81187	0.0159183	0.555399	40.6469	51.9249	25.8786	34.7924	32.6692	29.4547	1.00467	0.315214	0.240277
VWA1	von Willebrand factor A domain containing 1	1.06818	1.25672	5.80574	0.0159739	0.55629	3.00701	4.89352	1.59039	1.67016	1.81263	1.16047	1.62149	0.730242	0.525273
UBE2Q2	ubiquitin conjugating enzyme E2 Q2	0.44817	7.08632	5.76924	0.0163091	0.565221	143.277	177.347	103.561	149.768	123.37	117.849	0.776096	0.215813	0.345789
LOC769729	uncharacterized LOC769729	-0.489473	4.71376	5.76215	0.0163751	0.565221	25.0627	20.6734	33.1048	19.6829	31.3446	27.4086	-0.679262	-0.322672	-0.477682
TNFAIP3	TNF alpha induced protein 3	0.718863	8.73544	5.7605	0.0163904	0.565221	531.665	712.952	304.49	346.035	382.814	279.14	1.22741	0.473874	0.309932
LOC107052289	uncharacterized LOC107052289	-0.904839	-1.03071	5.75953	0.0163994	0.565221	0.379144	0.241324	0.663949	0.343398	0.669279	0.473351	-1.4601	-0.819861	-0.463031
PDLIM4	PDZ and LIM domain 4	0.917089	0.727979	5.75806	0.0164132	0.565221	2.14413	2.88248	1.21981	1.34237	1.28278	0.870355	1.24065	0.74111	0.625108
FOXL2	forkhead box L2	1.02524	2.16824	5.75523	0.0164396	0.565221	4.52358	9.96133	3.02637	3.46519	2.98387	2.80957	1.71875	0.600281	0.302587
TUBD1	tubulin delta 1	0.462725	6.64655	5.75473	0.0164444	0.565221	128.831	102.71	75.0108	116.708	81.6242	96.0598	0.45341	0.658407	0.280904
CD109	CD109 molecule	0.972325	2.14423	5.75142	0.0164753	0.565234	7.94895	3.16403	3.1499	6.33725	3.55554	2.18352	0.00645789	1.16069	1.5372
GDF15	growth differentiation factor 15	0.779943	4.15906	5.74083	0.016575	0.567601	18.9834	31.9487	13.9121	16.686	15.6026	9.86403	1.19942	0.282952	0.758389
SLC16A7	solute carrier family 16 member 7	-0.750233	3.04383	5.73431	0.0166366	0.568658	5.53028	4.43769	8.75486	8.42885	10.7503	11.4215	-0.980277	-0.958953	-0.438345
KDM7A	lysine demethylase 7A	0.987776	7.25992	5.72099	0.0167633	0.569745	176.067	330.011	96.6278	105.126	127.47	84.1038	1.772	0.465967	0.321883
LOC121108806	uncharacterized LOC121108806	0.751722	2.56624	5.71907	0.0167816	0.569745	7.89666	8.76812	3.36607	5.50997	5.47972	4.32124	1.3812	0.527139	0.350599
IL23R	interleukin 23 receptor	0.946042	3.38933	5.71861	0.016786	0.569745	11.5704	19.9495	7.10271	9.74	4.54552	9.77241	1.48991	1.34793	-0.00479251
C17H9ORF172	chromosome 17 open reading frame%2C human C9orf172	0.74037	0.469	5.71618	0.0168092	0.569745	1.59502	1.85015	0.988203	1.63894	1.2549	0.794009	0.904765	0.346004	1.04554
EHD3	EH domain containing 3	0.487368	8.8194	5.7148	0.0168225	0.569745	542.124	525.779	380.798	514.019	312.121	435.514	0.46543	0.796517	0.239105
LOC107054808	uncharacterized LOC107054808	0.527963	5.07697	5.7081	0.0168868	0.570803	43.8108	31.0638	25.6624	44.6105	25.837	31.3633	0.275578	0.761849	0.508303
CISH	cytokine inducible SH2 containing protein	-0.552537	6.17364	5.70513	0.0169154	0.570803	60.7284	48.0503	92.3507	66.744	66.1052	98.9762	-0.942576	-0.122393	-0.568444
SIRT5	sirtuin 5	0.668558	4.77068	5.70004	0.0169645	0.571417	28.3051	45.9052	22.3427	26.2075	23.5642	17.2697	1.03886	0.264464	0.601737
LOC107054158	uncharacterized LOC107054158	1.00207	-1.01723	5.69036	0.0170583	0.572295	0.679845	0.764194	0.401458	0.405833	0.264923	0.25958	0.92869	1.35963	0.64471
CD72	CD72 molecule	1.48084	6.74033	5.68997	0.0170622	0.572295	93.2695	53.5338	57.1305	325.385	42.304	69.7353	-0.093812	1.14061	2.22219
LOC121107518	uncharacterized LOC121107518	-0.891366	-1.06581	5.68778	0.0170834	0.572295	0.36607	0.294952	0.524983	0.280962	0.738996	0.488621	-0.831791	-1.01345	-0.798342
THEMIS	thymocyte selection associated	-0.729928	4.13683	5.67419	0.0172163	0.575703	12.7471	9.17032	20.8449	17.7318	18.1821	26.7214	-1.18465	-0.51235	-0.591659
TBC1D7	TBC1 domain family member 7	0.421538	4.85126	5.66638	0.0172931	0.577226	30.9591	34.4155	23.9794	33.6842	24.8888	25.0876	0.521266	0.314865	0.425096
UBE2W	ubiquitin conjugating enzyme E2 W (putative)	0.425316	5.55112	5.65818	0.0173742	0.578889	56.6886	53.5874	37.7525	50.8697	45.2461	36.9977	0.505323	0.325266	0.459368
ABCC4	ATP binding cassette subfamily C member 4	0.440698	6.46322	5.65037	0.0174517	0.580425	114.515	101.933	71.0271	88.2532	72.3379	81.1416	0.521175	0.662708	0.121207
LOC121113247	uncharacterized LOC121113247	-0.782874	1.3745	5.63558	0.0175995	0.58429	2.43175	1.68927	3.96825	1.52968	3.23485	2.53472	-1.2321	-0.411702	-0.728596
CPN2	carboxypeptidase N subunit 2	-0.593775	3.54514	5.62682	0.0176877	0.586165	8.61572	8.41954	14.3753	10.817	11.5451	16.1092	-0.771776	-0.422232	-0.574582
ZSWIM5	zinc finger SWIM-type containing 5	0.51439	4.68187	5.61196	0.0178383	0.590102	32.2665	34.3083	22.1265	23.8973	21.4309	19.7891	0.632782	0.590345	0.272142
HLX	H2.0 like homeobox	-0.562285	4.51626	5.60406	0.017919	0.590781	22.0819	13.7957	27.9785	19.4956	28.0261	25.7595	-1.0201	-0.343906	-0.401953
RNF122	ring finger protein 122	-1.21744	1.52864	5.60368	0.0179228	0.590781	1.58195	0.992111	5.45056	2.59109	1.85446	4.70297	-2.45783	-0.229299	-0.860014
LOC121111359	uncharacterized LOC121111359	0.995986	0.357182	5.59485	0.0180134	0.591819	2.01339	1.944	0.524983	1.03019	1.08758	0.885625	1.88869	0.888505	0.218146
AR	androgen receptor	0.823512	-1.00339	5.59321	0.0180303	0.591819	0.575253	0.630125	0.355136	0.593141	0.264923	0.397004	0.827267	1.11862	0.579221
SLCO2B1	solute carrier organic anion transporter family member 2B1	0.711155	5.14101	5.59126	0.0180503	0.591819	54.5314	25.7681	24.458	51.0258	28.2073	27.546	0.0752762	0.951017	0.889383
COL6A6	collagen type VI alpha 6 chain	-0.995714	-0.6068	5.58048	0.0181617	0.594054	0.536031	0.241324	1.06541	0.483878	0.780826	0.671853	-2.14236	-0.542683	-0.473502
P2RY13	purinergic receptor P2Y13	-1.2073	4.39959	5.57846	0.0181827	0.594054	8.52421	5.57727	29.8623	24.1315	27.6635	30.7373	-2.42069	-1.69835	-0.349073
POT1	protection of telomeres 1	0.481295	4.78173	5.56943	0.0182767	0.595269	36.9862	31.0772	20.6442	27.9869	24.2056	23.9577	0.590121	0.611645	0.224263
FAM208B	family with sequence similarity 208 member B	0.499035	7.18537	5.56871	0.0182843	0.595269	172.275	202.833	112.949	136.204	116.943	131.912	0.844627	0.558915	0.0461895
DIPK2A	divergent protein kinase domain 2A	-0.486496	4.52339	5.55966	0.0183789	0.59663	18.029	17.9921	23.3617	21.3843	28.528	28.5232	-0.376787	-0.662063	-0.415585
CPNE8	copine 8	0.738508	4.28986	5.55855	0.0183906	0.59663	27.9129	28.5969	13.2327	16.7484	19.2975	11.3757	1.11176	0.532512	0.558071
TMEM132E	transmembrane protein 132E	-0.73898	2.37538	5.54943	0.0184867	0.598698	5.28187	2.98974	6.53141	3.32471	5.64704	7.19188	-1.12737	-0.0964464	-1.11314
LOC427416	avidin-related protein 2-like	1.7323	5.78385	5.52878	0.0187062	0.604746	60.6631	27.216	26.9594	166.111	8.42176	41.0594	0.0136664	2.84862	2.01636
TIAM2	T-cell lymphoma invasion and metastasis 2	0.702809	4.9722	5.52485	0.0187482	0.605048	39.784	50.5172	23.5934	26.2387	29.3925	18.6134	1.09839	0.43674	0.495355
MIR222B	microRNA 222b	0.937891	-0.994926	5.51953	0.0188053	0.605831	0.627549	0.804414	0.355136	0.421442	0.278866	0.335927	1.17957	1.17015	0.327189
SERPINB2	serpin family B member 2	1.0814	5.28529	5.5105	0.0189027	0.607206	56.6886	79.1946	20.5361	22.8672	35.1511	19.3311	1.94724	0.689489	0.242357
AvBD4	avian beta-defensin 4	-0.660806	3.93909	5.50948	0.0189136	0.607206	14.852	9.54572	22.9448	11.1916	14.5847	18.7508	-1.26524	0.0262002	-0.744532
PRKAG2	protein kinase AMP-activated non-catalytic subunit gamma 2	0.421386	6.00248	5.50256	0.0189886	0.608557	77.9076	79.6102	54.7218	62.592	54.1419	55.5042	0.540839	0.525019	0.17338
PLAU	plasminogen activator%2C urokinase	-0.512013	5.79891	5.48628	0.0191663	0.613188	40.673	40.9983	63.5847	55.9582	56.4565	76.2095	-0.633115	-0.473067	-0.445622
HPD	4-hydroxyphenylpyruvate dioxygenase	0.675201	2.61788	5.47403	0.0193011	0.616436	9.37401	7.33358	4.23075	5.82215	5.46578	4.41285	0.793605	0.77824	0.39984
SYNJ2	synaptojanin 2	0.607613	1.448	5.46839	0.0193634	0.61736	3.21619	3.2981	2.3161	3.26228	2.1891	1.90867	0.509936	0.555014	0.773308
LOC112532054	uncharacterized LOC112532054	0.775996	1.45118	5.45659	0.0194946	0.620472	3.88296	4.10251	1.77568	2.24769	2.21699	1.98502	1.20814	0.808556	0.179291
LOC112530237	small nucleolar RNA SNORA73 family	-0.661932	1.31441	5.45298	0.019535	0.62069	1.90879	1.82334	3.38151	1.98234	2.39825	3.26765	-0.891084	-0.32932	-0.721049
SLC7A1	solute carrier family 7 member 1	0.955241	3.60962	5.44371	0.0196389	0.622921	12.0149	26.5591	6.91742	9.61513	9.04921	8.88679	1.9409	0.408967	0.113645
LOC121110435	uncharacterized LOC121110435	-0.791578	-0.931829	5.43568	0.0197294	0.623749	0.405292	0.294952	0.633068	0.390224	0.585619	0.671853	-1.10188	-0.531001	-0.783842
LOC418701	lysozyme g-like	-0.973205	-1.62543	5.43541	0.0197325	0.623749	0.222257	0.187697	0.308814	0.187308	0.515903	0.351196	-0.718333	-1.21487	-0.906866
TSGA10	testis specific 10	-1.40107	-1.10641	5.42927	0.019802	0.624878	0.183035	0.107255	0.787475	0.437051	0.348583	0.778739	-2.87619	-0.929381	-0.833337
DOCK7	dedicator of cytokinesis 7	0.412159	5.97635	5.42077	0.0198986	0.626271	73.4625	65.5732	48.5455	76.5464	58.2691	55.1836	0.433768	0.334276	0.472096
EDA2R	ectodysplasin A2 receptor	1.18275	0.269415	5.41919	0.0199166	0.626271	1.11128	2.88248	0.802915	0.889712	0.766882	0.580237	1.84399	0.535151	0.616696
PDCD10	programmed cell death 10	0.41057	6.69222	5.41646	0.0199477	0.626271	109.01	126.776	80.3842	118.191	94.94	90.9751	0.657295	0.199379	0.37758
LOC107054301	uncharacterized LOC107054301	-1.08539	-1.25455	5.4094	0.0200286	0.627744	0.248405	0.268138	0.833797	0.234135	0.418299	0.351196	-1.63672	-0.751843	-0.584938
RNASE6	ribonuclease A family member k6	-1.20057	7.31779	5.3944	0.0202015	0.632091	67.0431	48.3855	201.177	174.758	145.122	320.627	-2.05582	-1.1141	-0.875535
MHCY13	major histocompatibility complex-Y%2C class I heavy chain 13	-0.684378	-0.0707989	5.38956	0.0202576	0.632775	0.784436	0.683752	1.23525	0.655577	1.08758	1.0994	-0.853263	-0.471391	-0.745874
EPDR1	ependymin related 1	0.956705	0.39524	5.36094	0.0205926	0.641321	1.51658	2.54731	0.787475	1.01458	1.00392	0.824547	1.69367	0.595176	0.299214
ELL2	elongation factor for RNA polymerase II 2	0.518468	3.44702	5.36028	0.0206005	0.641321	13.61	12.7366	8.67766	12.0813	9.88581	8.26074	0.553598	0.461233	0.548438
DLX1	distal-less homeobox 1	0.8434	-0.642939	5.31971	0.0210855	0.655317	1.00669	0.670345	0.524983	0.671186	0.418299	0.366465	0.352634	1.26702	0.873036
PDGFB	platelet derived growth factor subunit B	0.609138	5.76783	5.313	0.0211668	0.656203	68.5205	80.1599	39.945	48.6688	54.4208	35.0127	1.00486	0.332379	0.475118
NHSL1	NHS like 1	0.619759	3.36538	5.30999	0.0212035	0.656203	11.8058	10.6317	7.27256	14.9222	9.94158	7.085	0.547834	0.247944	1.07462
LOC112530254	uncharacterized LOC112530254	0.954366	0.69419	5.30859	0.0212205	0.656203	1.98724	3.08359	1.09629	1.20189	1.2549	0.885625	1.49198	0.663195	0.440539
CTNND1	catenin delta 1	0.443834	7.10728	5.30113	0.0213116	0.657919	141.656	148.575	110.046	186.449	114.461	125.927	0.433092	0.307541	0.566199
RSPO3	R-spondin 3	1.63148	0.0269732	5.28819	0.0214706	0.661723	1.41199	2.62775	0.540424	0.421442	0.697166	0.198502	2.28167	1.01815	1.08618
LOC121111455	uncharacterized LOC121111455	-1.07297	-1.52355	5.28518	0.0215076	0.661762	0.313774	0.187697	0.478661	0.109263	0.474073	0.351196	-1.3506	-0.59538	-1.68447
SPHKAP	SPHK1 interactor%2C AKAP domain containing	2.04381	-0.752269	5.28163	0.0215515	0.662011	1.81728	0.670345	0.0772034	0.202917	0.432243	0.137425	3.11817	2.07186	0.562248
VIPR1	vasoactive intestinal peptide receptor 1	-0.627572	3.97205	5.27225	0.021668	0.664485	15.2965	9.5055	19.3163	12.1282	22.3651	15.3763	-1.02298	-0.548045	-0.342344
P2RY12	purinergic receptor P2Y12	-0.982996	5.41268	5.26806	0.0217202	0.664984	23.2455	13.8761	50.5682	48.7	59.2033	59.8408	-1.86562	-1.34873	-0.297206
HTR7L	5-hydroxytryptamine receptor 7 like	-0.958875	-0.739966	5.26215	0.0217941	0.665161	0.36607	0.361986	0.524983	0.437051	0.627449	1.11467	-0.536335	-0.777378	-1.35074
EFCAB11	EF-hand calcium binding domain 11	-0.851375	1.81763	5.26184	0.0217979	0.665161	2.13105	3.05677	4.4778	2.29452	2.78866	6.24518	-0.550779	-0.388008	-1.44455
LOC107049971	solute carrier family 22 member 6-like	0.979517	-1.16037	5.2564	0.0218662	0.665712	0.49681	0.455835	0.169847	0.718013	0.348583	0.320657	1.42427	0.511192	1.16298
HIVEP1	human immunodeficiency virus type I enhancer binding protein 1	0.5583	6.99306	5.2507	0.0219379	0.665712	154.965	190.177	94.8366	109.934	115.799	98.4112	1.00383	0.42032	0.159743
LOC107057061	uncharacterized LOC107057061	1.46589	-1.43757	5.24806	0.0219712	0.665712	0.470662	0.764194	0.293373	0.249744	0.181263	0.0610776	1.3812	1.37661	2.03173
SDC1	syndecan 1	0.553902	6.98743	5.2439	0.0220238	0.665712	132.191	196.156	104.271	124.404	116.455	87.6769	0.911668	0.182852	0.50476
LOC107055288	uncharacterized LOC107055288	-0.754873	0.255331	5.24236	0.0220433	0.665712	0.954397	0.925076	1.38966	0.718013	1.84052	1.16047	-0.587088	-0.947449	-0.692632
KCNC1	potassium voltage-gated channel subfamily C member 1	0.931252	-0.620015	5.24097	0.0220609	0.665712	0.588327	0.697159	0.509542	1.17067	0.390413	0.381735	0.452286	0.591618	1.6167
LOC121110915	uncharacterized LOC121110915	-1.0649	-1.91066	5.23676	0.0221144	0.665712	0.130739	0.17429	0.262492	0.15609	0.25098	0.458082	-0.590783	-0.940877	-1.55323
LOC107054123	uncharacterized LOC107054123	-0.65505	0.0774516	5.23634	0.0221198	0.665712	0.875954	0.750787	1.28158	0.76484	1.26884	1.22155	-0.771444	-0.534585	-0.675485
CCDC85A	coiled-coil domain containing 85A	0.766947	1.71196	5.23475	0.02214	0.665712	4.81121	4.45109	2.34698	2.99692	3.05359	1.80179	0.923352	0.655895	0.734053
LOC107052149	uncharacterized LOC107052149	1.09857	0.839196	5.22051	0.022322	0.670094	3.55611	2.57413	1.34334	1.0458	0.850542	1.16047	0.938259	2.06385	-0.150105
LOC107053674	uncharacterized LOC107053674	1.24438	-1.14609	5.20721	0.0224934	0.672672	0.705993	0.750787	0.154407	0.31218	0.404356	0.183233	2.28167	0.804027	0.768699
MFSD2A	major facilitator superfamily domain containing 2A	0.767205	5.86876	5.20563	0.0225138	0.672672	59.1988	109.816	44.0214	51.7125	52.9288	32.7376	1.31881	0.161514	0.659567
TACC2	transforming acidic coiled-coil containing protein 2	0.904192	1.79316	5.20539	0.022517	0.672672	6.15782	4.12933	2.13081	3.1374	3.37428	1.66436	0.954502	0.86784	0.914601
LOC107053531	uncharacterized LOC107053531	1.1864	0.669146	5.19698	0.0226261	0.674842	3.02008	2.68138	0.926441	0.780449	1.1573	0.76347	1.53321	1.38383	0.0317334
PRSS23	protease%2C serine 23	0.650528	3.20445	5.1915	0.0226976	0.675799	13.2178	8.19162	8.44605	12.2687	6.44181	6.56584	-0.0441283	1.03694	0.901926
LOC121108475	uncharacterized LOC121108475	-1.57236	-1.6727	5.18892	0.0227313	0.675799	0.183035	0.107255	0.849237	0.140481	0.29281	0.152694	-2.98512	-0.677842	-0.12027
DOT1L	DOT1 like histone lysine methyltransferase	0.713664	8.21101	5.17667	0.0228922	0.678736	320.05	542.859	201.933	241.424	241.791	229.667	1.4267	0.404537	0.0720263
LOC107054620	uncharacterized LOC107054620	-0.788432	-0.206158	5.17231	0.0229497	0.678736	0.536031	0.670345	1.29702	0.639968	1.12941	0.76347	-0.952221	-1.07518	-0.254571
ZNF385B	zinc finger protein 385B	-0.545936	4.02983	5.17197	0.0229542	0.678736	11.492	12.6159	19.131	15.6714	16.5368	22.4002	-0.600669	-0.525049	-0.515376
LOC121106699	uncharacterized LOC121106699	1.1743	-1.13507	5.17025	0.0229769	0.678736	0.614475	0.697159	0.185288	0.45266	0.139433	0.458082	1.91172	2.13978	-0.0171762
LOC112532813	uncharacterized LOC112532813	-0.830946	-0.434976	5.16502	0.0230462	0.679582	0.575253	0.415614	1.17349	0.546314	0.892372	0.671853	-1.49749	-0.633448	-0.298415
LOC107053308	T-cell surface glycoprotein CD8 alpha chain-like	0.812229	-0.0696606	5.16255	0.023079	0.679582	1.22895	1.43454	0.602186	0.858494	0.836599	0.564968	1.2523	0.554818	0.60364
FZD10	frizzled class receptor 10	-1.32429	-2.19188	5.15952	0.0231193	0.679686	0.0915176	0.0670345	0.23161	0.171699	0.16732	0.427543	-1.78872	-0.870487	-1.31619
LOC121110626	uncharacterized LOC121110626	-1.46038	-1.97651	5.13565	0.0234393	0.687906	0.0915176	0.17429	0.586746	0.0936539	0.278866	0.137425	-1.75125	-1.60745	-0.553229
PIGF	phosphatidylinositol glycan anchor biosynthesis class F	0.46852	7.56248	5.13313	0.0234733	0.687906	228.559	227.421	133.639	202.292	192.069	150.022	0.767026	0.250938	0.43127
LOC112531580	uncharacterized LOC112531580	-1.19603	-2.05336	5.12532	0.0235792	0.689916	0.183035	0.107255	0.432339	0.0936539	0.278866	0.183233	-2.01111	-0.607453	-0.968267
NAV2	neuron navigator 2	1.04574	4.46331	5.11983	0.0236539	0.691009	22.0557	49.6324	13.3253	17.3416	20.3294	9.46702	1.89711	0.117589	0.873252
HSPA2	heat shock 70kDa protein 2	-0.69747	9.02674	5.1123	0.0237569	0.692921	413.699	541.853	681.459	238.068	616.057	638.154	-0.330724	-0.574485	-1.42253
PPARA	peroxisome proliferator activated receptor alpha	1.03205	4.07553	5.1081	0.0238144	0.693195	16.9961	11.1814	9.89747	39.6624	12.3956	10.8718	0.175963	0.455376	1.86718
LOC107050073	uncharacterized LOC107050073	-0.550874	4.78885	5.10615	0.0238412	0.693195	21.8335	18.0457	32.41	27.3469	27.1895	38.8759	-0.844784	-0.316506	-0.507496
EPHA4	EPH receptor A4	0.679941	2.85755	5.10054	0.0239184	0.694347	8.40654	8.27206	5.11086	9.98975	4.09933	7.4362	0.694679	1.03612	0.425883
SCN4A	sodium voltage-gated channel alpha subunit 4	-0.69018	0.0781349	5.08797	0.0240923	0.6983	0.902102	0.630125	1.26614	0.827276	1.18518	1.35898	-1.00672	-0.393746	-0.71608
VCAM1	vascular cell adhesion molecule 1	0.484891	7.28751	5.07788	0.024233	0.701278	211.17	196.679	124.73	138.748	130.719	135.134	0.657039	0.691942	0.038077
BID	BH3 interacting domain death agonist	0.537861	7.55031	5.06855	0.0243638	0.703638	261.949	245.816	162.204	158.072	139.447	156.985	0.599764	0.90957	0.00995962
ABCG1	ATP binding cassette subfamily G member 1	0.534347	7.00666	5.06664	0.0243907	0.703638	152.952	183.581	96.705	119.768	127.275	91.0819	0.924753	0.265135	0.395002
LOC101751545	cyclin-dependent kinase inhibitor 1-like	-0.69059	1.25872	5.06063	0.0244754	0.704983	1.94802	1.40773	2.43963	2.07599	2.87232	3.45088	-0.793295	-0.560212	-0.733163
FYN	FYN proto-oncogene%2C Src family tyrosine kinase	0.5424	7.88399	5.0525	0.0245905	0.706756	239.671	371.908	179.235	228.64	197.702	199.983	1.05309	0.277729	0.193201
CPN1	carboxypeptidase N subunit 1	-0.952551	0.00312396	5.05088	0.0246134	0.706756	0.392218	0.670345	1.03453	0.936539	1.11547	1.71017	-0.625993	-1.50792	-0.868731
SRRL	serine racemase-like	0.851686	3.82386	5.04684	0.0246709	0.706823	19.2318	24.8832	9.95924	10.4268	12.9952	7.26823	1.32107	0.565516	0.52062
GRIN2A	glutamate ionotropic receptor NMDA type subunit 2A	1.10953	2.06828	5.04535	0.0246922	0.706823	7.34755	7.25314	3.1499	2.45061	3.17908	1.57275	1.2033	1.20866	0.639854
LOC121110796	uncharacterized LOC121110796	-1.40362	-2.0349	5.04019	0.0247658	0.706997	0.196109	0.107255	0.494102	0.0468269	0.181263	0.274849	-2.20376	0.113571	-2.55323
FCER2	Fc fragment of IgE receptor II	-1.22668	3.70203	5.03956	0.0247747	0.706997	4.40592	6.18058	16.5678	12.7525	8.57514	29.4699	-1.42257	-0.960718	-1.20846
LOC776018	interferon type A1/A2-like	-0.867203	-0.0394181	5.03543	0.024834	0.707596	0.810584	0.73738	1.37422	0.45266	1.4501	0.839817	-0.898134	-0.839123	-0.891645
LOC121108203	histidine triad nucleotide-binding protein 1-like	-1.08504	-1.22788	5.02778	0.0249438	0.70867	0.313774	0.321766	0.741153	0.124872	0.390413	0.50389	-1.20376	-0.315272	-2.01266
HPSE	heparanase	-0.650314	6.35301	5.02736	0.02495	0.70867	59.7479	44.645	105.8	86.4269	77.6643	116.017	-1.24476	-0.378363	-0.424782
LOC107052239	uncharacterized LOC107052239	-1.04454	-1.41103	5.02481	0.0249866	0.70867	0.287627	0.187697	0.370576	0.202917	0.697166	0.335927	-0.981367	-1.2773	-0.727259
CXorf21	chromosome X open reading frame 21	0.445918	5.72743	5.01555	0.0251207	0.711381	63.0687	59.9691	42.4773	60.1726	37.7445	54.2827	0.497527	0.740655	0.148615
SOX7	SRY-box 7	0.968173	1.17773	5.01275	0.0251614	0.711444	3.93525	2.94952	2.05361	1.96673	1.63137	0.839817	0.522317	1.27038	1.22765
LOC423752	uncharacterized LOC423752	1.02954	2.40305	4.9977	0.025381	0.715859	6.15782	11.0741	3.13446	3.93346	4.8941	2.33622	1.8209	0.331376	0.751625
PPL	periplakin	0.678868	0.679326	4.99294	0.0254509	0.715859	1.64732	2.03785	1.14261	2.12282	1.01786	1.46586	0.834714	0.694576	0.534234
TNFSF11	tumor necrosis factor superfamily member 11	-0.582386	5.8335	4.99171	0.0254691	0.715859	45.9157	36.1316	69.7455	54.8968	50.433	84.8673	-0.948839	-0.135381	-0.628487
HAPLN3	hyaluronan and proteoglycan link protein 3	-0.875547	0.0878505	4.98937	0.0255035	0.715859	0.588327	0.549683	1.38966	1.06141	1.01786	1.61856	-1.33806	-0.790851	-0.608724
WIPF3	WAS/WASL interacting protein family member 3	-0.709733	0.143901	4.98885	0.0255111	0.715859	0.86288	0.670345	1.12717	0.92093	1.29673	1.58802	-0.749728	-0.587644	-0.786063
LOC121110515	uncharacterized LOC121110515	-1.12559	3.80508	4.98359	0.0255888	0.716953	4.39284	5.34936	17.2472	16.5767	19.1023	21.0565	-1.68893	-2.12052	-0.345105
LOC121108197	histidine triad nucleotide-binding protein 1-like	-0.709097	0.21302	4.97547	0.0257092	0.718232	0.889028	0.858042	1.77568	0.827276	1.12941	1.31317	-1.04925	-0.345267	-0.666611
SNTB2	syntrophin beta 2	-0.735432	4.02781	4.97527	0.0257122	0.718232	12.6163	7.40061	23.9948	16.6548	18.5725	18.476	-1.69701	-0.557873	-0.149714
LOC101750811	uncharacterized LOC101750811	0.88877	0.829028	4.97264	0.0257513	0.71824	1.75191	3.4992	1.15805	1.54529	1.36644	1.1452	1.59533	0.3585	0.432271
HIC1	HIC ZBTB transcriptional repressor 1	0.928909	5.79593	4.96851	0.0258129	0.718875	54.7144	79.3287	40.3156	84.3978	17.4989	56.9243	0.976504	1.64466	0.56816
LOC107053142	uncharacterized LOC107053142	-0.936283	-1.21235	4.94568	0.0261559	0.727282	0.352996	0.254731	0.540424	0.218526	0.683222	0.366465	-1.08512	-0.952702	-0.745874
NRP2	neuropilin 2	0.464937	8.63876	4.94231	0.026207	0.727282	502.758	505.521	319.684	378.408	371.269	313.71	0.661125	0.437401	0.270514
PMEPA1	prostate transmembrane protein%2C androgen induced 1	0.452811	5.2676	4.94008	0.0262408	0.727282	35.5611	48.2917	33.0276	49.6053	30.2849	34.1882	0.548102	0.231703	0.536998
SH3BGRL2	SH3 domain binding glutamate rich protein like 2	-0.531434	3.18756	4.93802	0.0262721	0.727282	8.75954	6.52916	10.8857	6.99282	10.6248	10.7038	-0.737461	-0.27851	-0.614182
STX1A	syntaxin 1A	0.525145	3.41366	4.93507	0.0263169	0.727323	12.1849	14.2247	8.58502	11.2072	9.70455	7.84847	0.728508	0.328363	0.513949
LOC107057416	uncharacterized LOC107057416	0.960467	-1.46941	4.93129	0.0263746	0.727323	0.43144	0.549683	0.23161	0.327789	0.153376	0.290118	1.2469	1.49208	0.176123
LRRFIP1	LRR binding FLII interacting protein 1	0.447473	7.72522	4.92905	0.0264089	0.727323	242.443	284.588	162.93	205.336	184.54	189.6	0.804624	0.393714	0.115028
TNIP2	TNFAIP3 interacting protein 2	0.994391	6.73358	4.92753	0.026432	0.727323	119.627	241.525	69.0662	63.8251	82.3632	61.8869	1.80612	0.538466	0.0444913
VPS13D	vacuolar protein sorting 13 homolog D	0.523138	6.87393	4.92504	0.0264703	0.727323	123.745	179.451	84.337	111.667	102.107	102.244	1.08936	0.277288	0.127184
TLN2	talin 2	1.26202	6.35093	4.91689	0.0265953	0.729674	97.5316	210.488	44.8552	37.4616	64.1811	35.0127	2.23039	0.603721	0.0975314
FASN	fatty acid synthase	0.491558	8.1349	4.90044	0.0268499	0.735567	334.314	395.383	217.266	255.753	252.987	230.659	0.86379	0.402136	0.148987
LRRN4	leucine rich repeat neuronal 4	1.17937	1.78053	4.89741	0.026897	0.735767	7.36063	4.83989	2.02273	1.95112	2.95598	1.26736	1.25867	1.31619	0.622478
KCTD12B	potassium channel tetramerization domain containing 12B	-0.400681	5.9854	4.89453	0.026942	0.735909	58.3621	56.8855	78.6239	48.5127	72.561	65.0171	-0.466908	-0.314164	-0.422456
RERG	RAS like estrogen regulated growth inhibitor	1.97269	2.0054	4.87657	0.0272236	0.738623	3.59533	14.2381	1.85288	1.18628	2.45402	0.534429	2.94192	0.550976	1.15038
LOC112533350	LIM and senescent cell antigen-like-containing domain protein 1	-1.36757	-1.21876	4.86941	0.0273368	0.738623	0.300701	0.0938483	1.00364	0.280962	0.33464	0.412274	-3.41877	-0.15428	-0.553229
LOC107054535	uncharacterized LOC107054535	0.639389	2.60045	4.86823	0.0273556	0.738623	8.34117	8.37932	4.24619	5.32266	5.32635	4.58082	0.980665	0.647104	0.216543
PTPN2	protein tyrosine phosphatase non-receptor type 2	0.506754	7.84498	4.86307	0.0274375	0.738623	254.275	338.752	167.454	216.528	193.938	208.381	1.01646	0.390797	0.0553253
B3GNT10	UDP-GlcNAc:betaGal beta-1%2C3-N-acetylglucosaminyltransferase 10	-0.859528	-0.907489	4.85759	0.0275247	0.738623	0.235331	0.482649	0.571305	0.359007	0.697166	0.687123	-0.243288	-1.56681	-0.936558
THAP10	THAP domain containing 10	-0.675605	3.79391	4.85731	0.0275292	0.738623	12.551	6.56938	16.5215	12.8618	16.1882	18.3691	-1.33052	-0.367141	-0.514187
BCAR1	BCAR1 scaffold protein%2C Cas family member	0.767783	4.56991	4.85586	0.0275524	0.738623	24.749	43.492	17.7877	21.4155	22.4069	12.4598	1.28987	0.143425	0.781373
ADAMTS17	ADAM metallopeptidase with thrombospondin type 1 motif 17	0.825301	2.64878	4.85286	0.0276003	0.738623	6.35393	5.34936	3.81385	12.253	4.48975	5.20686	0.488118	0.501016	1.23465
SOX1	SRY-box 1	-1.05678	-1.01935	4.84946	0.0276549	0.738623	0.300701	0.442428	0.663949	0.15609	0.794769	0.427543	-0.58563	-1.40221	-1.45369
PRKG2	protein kinase%2C cGMP-dependent%2C type II	1.31516	3.16105	4.84912	0.0276603	0.738623	7.13837	25.5804	4.60132	5.41632	6.72068	4.00058	2.47492	0.086988	0.437102
SYT14	synaptotagmin 14	-0.54393	3.58936	4.84698	0.0276946	0.738623	11.4528	9.81385	14.0665	8.03862	12.6466	16.0329	-0.519367	-0.143051	-0.996012
RSFR	leukocyte ribonuclease A-2	-0.869098	9.47245	4.84689	0.0276961	0.738623	386.047	320.117	912.467	801.755	668.233	1173.53	-1.51117	-0.791575	-0.54962
TGFBR2L	transforming growth factor beta receptor 2 like	0.826661	2.3404	4.84593	0.0277115	0.738623	7.24296	5.26891	3.87561	6.80551	4.97776	2.03083	0.443082	0.541082	1.74464
GNAZ	G protein subunit alpha z	1.43612	-2.73827	4.84571	0.027715	0.738623	0.156887	0.21451	0.0926441	0.15609	0.0976032	0	1.21128	0.684728	#DIV/0!
CCL1	C-C motif chemokine ligand 1	-0.853878	4.1645	4.84396	0.0277431	0.738623	8.95565	10.1088	23.4389	19.2147	15.24	30.493	-1.2133	-0.766997	-0.66627
LOC101750226	uncharacterized LOC101750226	1.04435	-0.971827	4.84394	0.0277434	0.738623	0.614475	0.791007	0.262492	0.530705	0.501959	0.167963	1.59142	0.291784	1.65976
LOC121110678	uncharacterized LOC121110678	0.78373	-1.24854	4.84358	0.0277492	0.738623	0.522957	0.522869	0.247051	0.437051	0.29281	0.320657	1.08164	0.836731	0.446771
IL2RA	interleukin 2 receptor subunit alpha	0.745776	8.09148	4.84243	0.0277677	0.738623	339.517	490.197	186.616	195.346	239.978	184.699	1.39329	0.50058	0.0808616
LOC112532240	small nucleolar RNA SNORA29	-1.01603	-1.19707	4.84041	0.0278002	0.738623	0.143813	0.415614	0.46322	0.249744	0.627449	0.549698	-0.156454	-2.1253	-1.13819
LOC121107740	uncharacterized LOC121107740	0.861686	0.619741	4.83023	0.0279649	0.741932	1.52965	2.93611	1.17349	1.35798	0.934202	1.0994	1.3231	0.711396	0.304752
BHLHE40	basic helix-loop-helix family member e40	0.433298	8.1242	4.82515	0.0280475	0.743058	330.98	360.498	253.273	270.223	237.441	221.498	0.509297	0.479176	0.286856
SV2C	synaptic vesicle glycoprotein 2C	0.650811	0.186823	4.82048	0.0281236	0.744007	1.58195	1.26025	0.911	1.2175	0.836599	0.839817	0.468186	0.919093	0.535776
IL18	interleukin 18	1.11523	8.97059	4.81513	0.028211	0.745253	586	1222.07	282.317	251.164	345.111	323.146	2.11393	0.76384	-0.363557
PRRT3	proline rich transmembrane protein 3	-1.74967	-2.08356	4.80318	0.0284072	0.749367	0.0653697	0.21451	0.355136	0	0.306753	0.305388	-0.727322	-2.23038	#NUM!
TGM4	transglutaminase 4	0.906099	9.6385	4.78369	0.0287304	0.756146	820.494	1724.6	542.508	573.021	672.096	449.302	1.66854	0.287827	0.350903
CRLF2	cytokine receptor-like factor 2	-0.566315	5.1041	4.77958	0.0287992	0.756146	25.4288	22.8454	36.2238	34.8549	34.6352	52.2213	-0.665037	-0.445775	-0.58328
RASD1	ras related dexamethasone induced 1	1.05339	1.74548	4.77856	0.0288162	0.756146	3.52996	7.70897	1.94553	2.20087	2.63529	1.8934	1.98638	0.421693	0.217088
LHCGR	luteinizing hormone/choriogonadotropin receptor	-0.79826	-0.874047	4.77787	0.0288278	0.756146	0.509884	0.321766	0.633068	0.296571	0.655336	0.687123	-0.976349	-0.362066	-1.21219
CHKA	choline kinase alpha	0.39172	7.25578	4.77367	0.0288982	0.756919	187.428	173.097	120.854	159.727	143.184	132.508	0.51831	0.388467	0.269528
LRFN5	leucine rich repeat and fibronectin type III domain containing 5	-0.947736	0.0988576	4.76325	0.0290737	0.758337	0.902102	0.455835	1.34334	0.780449	0.864485	1.92394	-1.55924	0.0614483	-1.30169
TNN	tenascin N	-0.675674	1.31331	4.76215	0.0290923	0.758337	1.83035	2.06466	3.07269	1.77942	2.23093	3.77154	-0.573598	-0.285525	-1.08374
CEBPA	CCAAT/enhancer binding protein alpha	-0.501087	6.85549	4.76172	0.0290994	0.758337	84.0916	78.7119	143.845	124.809	126.006	137.18	-0.869864	-0.583456	-0.136346
LOC100857210	heat shock transcription factor%2C Y-linked-like	-1.0202	-2.19048	4.7596	0.0291353	0.758337	0.156887	0.0804414	0.216169	0.140481	0.29281	0.25958	-1.42615	-0.900235	-0.885804
TNIP1	TNFAIP3 interacting protein 1	0.453994	9.2385	4.7583	0.0291573	0.758337	689.127	583.308	517.263	822.39	523.474	488.514	0.17336	0.396653	0.751424
LOC101748276	uncharacterized LOC101748276	1.19956	-2.36375	4.75519	0.0292101	0.758643	0.339922	0.187697	0.123525	0.15609	0.111547	0.0610776	0.603595	1.60756	1.35366
RELL1	RELT like 1	0.404486	6.27846	4.74816	0.0293296	0.760679	81.8036	101.973	61.9326	81.432	72.0869	66.3455	0.719416	0.182427	0.295598
NXNL2	nucleoredoxin-like 2	-0.692022	-0.466451	4.74016	0.0294664	0.763155	0.483736	0.536276	0.941881	0.577532	0.725052	0.916164	-0.812569	-0.583866	-0.665704
CCDC81	coiled-coil domain containing 81	1.06179	-1.45749	4.73662	0.029527	0.763654	0.36607	0.643531	0.154407	0.343398	0.320696	0.167963	2.05927	0.190913	1.03173
SOCS2	suppressor of cytokine signaling 2	-0.801997	4.53958	4.73265	0.0295952	0.764186	14.3944	10.5244	32.2401	25.8953	22.0304	34.3103	-1.61512	-0.61399	-0.405953
TMEM119	transmembrane protein 119	-0.383878	6.81882	4.73062	0.0296302	0.764186	108.252	87.6275	131.555	97.9307	122.116	129.714	-0.586205	-0.17385	-0.405495
LOC112531940	uncharacterized LOC112531940	-1.16944	-2.2511	4.72268	0.0297674	0.766656	0.169961	0.0402207	0.293373	0.124872	0.223093	0.24431	-2.86672	-0.39244	-0.968267
ADPRHL1	ADP-ribosylhydrolase like 1	-1.15684	-1.56787	4.71041	0.0299806	0.771071	0.222257	0.281545	0.339695	0.0624359	0.529846	0.412274	-0.270874	-1.25334	-2.72315
LOC107052543	uncharacterized LOC107052543	-0.809897	-0.650906	4.6965	0.0302241	0.775322	0.483736	0.375393	1.04997	0.468269	0.641392	0.641315	-1.48387	-0.406988	-0.453693
PITPNC1L	phosphatidylinositol transfer protein%2C cytoplasmic 1-like	-0.569831	1.79459	4.69618	0.0302297	0.775322	2.79782	2.53391	3.69032	2.98132	3.9599	4.6877	-0.542384	-0.50116	-0.652933
LOC107053649	uncharacterized LOC107053649	-0.842254	-1.15277	4.68702	0.0303913	0.778154	0.248405	0.375393	0.67939	0.280962	0.432243	0.519159	-0.855837	-0.799149	-0.885804
LOC107049862	uncharacterized LOC107049862	-0.586613	5.05899	4.68516	0.0304242	0.778154	25.3504	21.1695	49.9043	33.372	29.9363	40.128	-1.23718	-0.239889	-0.26597
PAX3	paired box 3	-0.863074	-0.293354	4.66076	0.0308594	0.786511	0.79751	0.482649	1.18893	0.390224	1.10152	0.76347	-1.30062	-0.465923	-0.968267
P2RY4	pyrimidinergic receptor P2Y4	0.456734	5.3544	4.66059	0.0308626	0.786511	55.1197	39.7783	34.3864	46.9986	39.3759	29.6226	0.210144	0.485255	0.665919
MOG	myelin oligodendrocyte glycoprotein	-0.62243	5.50272	4.6597	0.0308786	0.786511	39.0388	46.0929	58.8907	21.915	56.4565	49.4728	-0.353495	-0.532231	-1.17472
LOC121109246	ovocleidin-17	-1.1347	-2.10288	4.65621	0.0309414	0.787027	0.209183	0.120662	0.293373	0.0468269	0.264923	0.290118	-1.28176	-0.340807	-2.63123
ANKRD66	ankyrin repeat domain 66	-0.739581	2.30661	4.65259	0.0310068	0.787105	3.20311	2.58753	6.76302	5.27583	6.5673	5.13052	-1.38609	-1.03583	0.0402954
TNS4	tensin 4	0.790902	-0.294744	4.64991	0.0310552	0.787105	1.05899	1.00552	0.586746	0.92093	0.766882	0.366465	0.777131	0.46561	1.32941
NRN1L	neuritin 1 like	1.66343	1.27369	4.64349	0.0311715	0.787105	1.37276	8.24525	1.54407	1.24872	1.22701	0.656584	2.41683	0.161934	0.927397
ERO1A	endoplasmic reticulum oxidoreductase 1 alpha	0.620753	6.14062	4.64278	0.0311844	0.787105	53.8254	88.7939	48.7925	113.789	58.7153	59.23	0.8638	-0.125449	0.941967
TCF20	transcription factor 20	0.603943	7.37334	4.63994	0.031236	0.787105	200.606	269.036	120.437	130.273	139.517	134.768	1.15952	0.523929	-0.0489415
PTCH2	patched 2	1.1458	1.93207	4.63932	0.0312474	0.787105	4.27518	9.19714	2.13081	2.15404	3.08147	1.8476	2.10978	0.472364	0.221395
PRDM16	PR/SET domain 16	0.634327	4.0931	4.63635	0.0313015	0.787105	23.1932	22.8454	10.9011	16.1241	18.0566	11.0856	1.06743	0.361174	0.540532
FYB1	FYN binding protein 1	0.490432	9.03665	4.63333	0.0313567	0.787105	656.076	485.075	390.201	699.516	416.25	503.753	0.31399	0.656414	0.473643
RPL3L	ribosomal protein L3 like	1.70265	-2.19233	4.62875	0.0314404	0.787105	0.379144	0.147476	0.108085	0.343398	0.153376	0	0.448317	1.30567	#DIV/0!
RAF1	Raf-1 proto-oncogene%2C serine/threonine kinase	0.375167	6.37124	4.62851	0.0314449	0.787105	91.949	102.523	66.889	85.8806	73.7322	75.5377	0.616101	0.318538	0.185136
CSRNP1	cysteine and serine rich nuclear protein 1	0.671126	7.94977	4.62836	0.0314476	0.787105	355.951	369.36	187.326	185.762	232.212	152.633	0.979475	0.616237	0.283393
CYP3A5	cytochrome P450 family 3 subfamily A member 5	2.02311	5.87133	4.627	0.0314725	0.787105	124.621	143.4	23.6242	13.6735	41.5371	4.13801	2.60171	1.58507	1.72437
LOC121108523	uncharacterized LOC121108523	-1.17249	-1.66655	4.62205	0.0315635	0.787105	0.209183	0.147476	0.67939	0.171699	0.29281	0.229041	-2.20376	-0.485197	-0.415726
LOC121110194	uncharacterized LOC121110194	-0.965743	1.37247	4.62101	0.0315827	0.787105	2.49712	1.52839	3.78297	1.17067	4.53158	1.8476	-1.30751	-0.859747	-0.658311
CHRNA2	cholinergic receptor nicotinic alpha 2 subunit	0.814381	0.435284	4.62099	0.031583	0.787105	1.71269	1.04574	1.08085	2.31013	0.864485	0.931433	-0.0476406	0.986347	1.31045
TMEM74B	transmembrane protein 74B	0.949549	-0.742484	4.61689	0.0316586	0.787929	0.836732	0.402207	0.401458	1.01458	0.348583	0.412274	0.00269106	1.26326	1.29921
NLGN1	neuroligin 1	-0.723135	-0.294222	4.61146	0.031759	0.788292	0.627549	0.455835	0.818356	0.702404	1.11547	1.00778	-0.844217	-0.829845	-0.520808
IGFBP2	insulin like growth factor binding protein 2	0.870901	0.0415486	4.60985	0.0317888	0.788292	1.56887	1.17981	0.911	1.12385	0.822655	0.381735	0.373029	0.931368	1.5578
LOC121108201	histidine triad nucleotide-binding protein 1-like	-0.922083	-0.956266	4.60919	0.0318011	0.788292	0.392218	0.34858	0.880119	0.265353	0.641392	0.397004	-1.33621	-0.709551	-0.581244
LOC107053557	uncharacterized LOC107053557	0.841676	4.95631	4.60157	0.0319428	0.790296	45.8503	18.1932	23.9331	55.4119	19.4928	23.2247	-0.395607	1.23399	1.25453
ANXA7	annexin A7	0.422726	5.62922	4.60024	0.0319674	0.790296	54.7275	55.1694	40.9024	60.0946	50.3214	35.5777	0.431685	0.121093	0.756262
NPBWR1	neuropeptides B and W receptor 1	0.746843	-0.263824	4.59119	0.0321367	0.793318	1.15051	0.992111	0.509542	0.874103	0.794769	0.488621	0.961299	0.533662	0.839088
LOC107053306	T-cell surface glycoprotein CD8 alpha chain-like	0.755515	0.245869	4.58912	0.0321755	0.793318	1.62117	1.63564	0.663949	1.09263	1.11547	0.794009	1.30071	0.539388	0.460577
SIPA1L1	signal induced proliferation associated 1 like 1	0.44399	5.66351	4.58579	0.0322381	0.793805	57.5122	70.1986	39.2193	47.4513	44.3816	45.1669	0.839877	0.373909	0.0711826
RHO	rhodopsin	0.564416	2.50245	4.58247	0.0323007	0.794288	8.19736	6.16718	4.555	5.80654	4.7965	4.2907	0.437159	0.773177	0.436466
SUSD4	sushi domain containing 4	0.961164	-0.126439	4.57124	0.0325129	0.798445	1.35969	1.28706	0.524983	0.858494	0.934202	0.335927	1.29374	0.541471	1.35366
TMEM136-1	transmembrane protein 136 family member 1	1.40963	0.393903	4.56788	0.0325769	0.798949	1.79113	2.77523	0.911	1.01458	1.01786	0.167963	1.60708	0.815328	2.59467
KLHL25	kelch like family member 25	0.389316	4.89685	4.56562	0.0326199	0.798949	33.3647	33.3698	26.805	34.5271	22.9646	27.546	0.316039	0.538908	0.325885
CD24	CD24 molecule	-0.679917	1.42839	4.56129	0.0327023	0.799565	2.36638	1.72949	3.39695	2.04478	4.04356	2.39729	-0.973892	-0.772943	-0.229464
LOC121113227	uncharacterized LOC121113227	0.77873	1.21224	4.55829	0.0327597	0.799565	2.34023	4.2768	1.71392	2.04478	1.68714	1.64909	1.31924	0.472073	0.310269
IFI27L2	interferon%2C alpha-inducible protein 27-like 2	-0.530506	4.97564	4.55729	0.032779	0.799565	25.5073	23.0465	47.6654	28.6113	27.5938	36.2037	-1.0484	-0.113438	-0.339556
LOC121110094	uncharacterized LOC121110094	1.1151	-1.82183	4.55525	0.032818	0.799565	0.457588	0.415614	0.169847	0.15609	0.153376	0.152694	1.291	1.57697	0.0317334
SRGAP1	SLIT-ROBO Rho GTPase activating protein 1	0.811065	3.89919	4.54372	0.0330397	0.803908	18.3166	27.3233	10.6077	11.2541	13.9851	7.8332	1.36501	0.389256	0.522774
NRGN	neurogranin (protein kinase C substrate%2C RC3)	0.99298	-0.303219	4.53711	0.0331675	0.804451	1.35969	1.04574	0.602186	0.702404	0.697166	0.25958	0.79624	0.963704	1.43612
LOC107053715	deleted in malignant brain tumors 1 protein-like	1.17982	-1.64522	4.53435	0.033221	0.804451	0.49681	0.482649	0.154407	0.218526	0.278866	0.0916164	1.64424	0.83312	1.25413
TRIM27.2	tripartite motif containing 27.2	-0.684344	3.23194	4.53299	0.0332475	0.804451	7.1253	5.88563	12.3062	8.55372	7.61305	14.735	-1.06412	-0.0955245	-0.78462
CCDC36	coiled-coil domain containing 36	-1.12057	-1.79247	4.53236	0.0332598	0.804451	0.209183	0.0670345	0.478661	0.218526	0.278866	0.320657	-2.83603	-0.414808	-0.553229
LRRC8A	leucine rich repeat containing 8 VRAC subunit A	0.745852	6.22114	4.52949	0.0333156	0.804451	76.5479	146.336	49.4565	57.3942	63.1214	54.5575	1.56506	0.278234	0.0731266
LOC107052711	uncharacterized LOC107052711	-1.35675	-1.21202	4.52749	0.0333545	0.804451	0.274553	0.187697	1.15805	0.218526	0.29281	0.305388	-2.62522	-0.0928798	-0.48284
KCND2	potassium voltage-gated channel subfamily D member 2	-1.0832	-2.41827	4.52375	0.0334275	0.804451	0.117665	0.120662	0.23161	0.0624359	0.264923	0.152694	-0.940725	-1.17088	-1.29019
SH2D4A	SH2 domain containing 4A	1.02448	2.5072	4.52335	0.0334353	0.804451	7.81821	3.47239	3.01093	11.4726	2.83049	5.34429	0.205718	1.46579	1.10212
LOC121110253	uncharacterized LOC121110253	-1.43349	-2.34935	4.52242	0.0334535	0.804451	0.0522957	0.0670345	0.370576	0.15609	0.278866	0.0916164	-2.46679	-2.41481	0.768699
AREG	amphiregulin	1.43741	0.856852	4.51754	0.033549	0.805699	2.87627	3.8746	0.802915	1.03019	1.72897	0.335927	2.27073	0.734284	1.6167
LOC415616	ras GTPase-activating-like protein IQGAP1-like	-0.896993	5.56889	4.50704	0.0337555	0.806862	30.057	17.2547	52.8843	52.1496	47.5885	84.7299	-1.61585	-0.662914	-0.700214
LOC101748775	probable G-protein coupled receptor 141-like	0.434459	4.82955	4.50435	0.0338088	0.806862	27.7821	37.7807	22.5279	32.3886	26.325	23.6218	0.745932	0.0777243	0.455372
GABRA1	gamma-aminobutyric acid type A receptor alpha1 subunit	-1.49394	-1.66431	4.50191	0.033857	0.806862	0.183035	0.0536276	0.787475	0.218526	0.195206	0.305388	-3.87619	-0.0928798	-0.48284
PTCHD3	patched domain-containing protein 3	0.944126	3.72187	4.50047	0.0338856	0.806862	18.1989	25.6876	8.60046	8.06984	11.8518	6.55057	1.57859	0.618745	0.30092
LOC395991	crescent	-0.696034	2.04486	4.50025	0.03389	0.806862	2.96778	2.9093	5.48144	3.51202	3.30457	6.42841	-0.913884	-0.155075	-0.872162
PCDHAC2	protocadherin alpha subfamily C%2C 2	-0.709102	2.7059	4.49781	0.0339384	0.806862	5.30802	3.21766	7.16447	6.27481	10.0252	6.99338	-1.15485	-0.917392	-0.156419
CPNE4	copine 4	0.640729	2.28808	4.49559	0.0339824	0.806862	6.09245	6.82411	3.1499	4.82317	4.88016	3.344	1.11534	0.320095	0.528409
MAL	mal%2C T cell differentiation protein	-0.802198	-0.456197	4.49296	0.0340347	0.806862	0.418366	0.3888	0.787475	0.733622	0.864485	1.02305	-1.0182	-1.04708	-0.479767
GRIK2	glutamate ionotropic receptor kainate type subunit 2	-0.72584	0.143787	4.49124	0.034069	0.806862	0.875954	0.670345	1.69847	0.889712	1.33856	0.992511	-1.34126	-0.611753	-0.157744
AJAP1	adherens junctions associated protein 1	0.828879	-0.97895	4.49063	0.0340811	0.806862	0.627549	0.643531	0.293373	0.561923	0.488016	0.24431	1.13328	0.3628	1.20166
TRIO	trio Rho guanine nucleotide exchange factor	0.423627	7.29799	4.48899	0.0341139	0.806862	187.441	194.226	112.068	159.149	142.933	148.205	0.793355	0.391099	0.102788
LUZP1	leucine zipper protein 1	0.433909	3.80101	4.48863	0.034121	0.806862	16.0286	16.5039	11.5496	15.4217	11.9773	11.9712	0.514961	0.420349	0.365391
ILDR2	immunoglobulin-like domain containing receptor 2	0.535068	2.19201	4.4834	0.0342257	0.80788	4.81121	5.25551	3.53592	6.05628	3.91807	3.66465	0.571746	0.296256	0.724756
ACSM4	acyl-CoA synthetase medium-chain family member 4	-1.47616	-2.45602	4.48064	0.034281	0.80788	0.0653697	0.0268138	0.370576	0.15609	0.195206	0.122155	-3.78872	-1.57831	0.353661
GFOD1	glucose-fructose oxidoreductase domain containing 1	0.827553	6.90177	4.47993	0.0342952	0.80788	142.061	234.943	76.9872	81.7442	110.598	70.9111	1.60962	0.361185	0.205106
GRAP2	GRB2-related adaptor protein 2	-0.410122	5.2381	4.47554	0.0343833	0.808315	31.5474	30.3935	45.3029	35.2295	36.2526	47.5642	-0.575844	-0.200564	-0.433092
LOC101748308	uncharacterized LOC101748308	-0.718766	-0.816098	4.47466	0.034401	0.808315	0.49681	0.335173	0.617627	0.390224	0.697166	0.702392	-0.881832	-0.488808	-0.847972
AGRN	agrin	0.907976	2.08758	4.47106	0.0344735	0.80899	5.50413	8.29887	3.28886	2.70035	3.09542	2.41256	1.33533	0.830381	0.162581
LOC101749435	uncharacterized LOC101749435	1.17198	-2.27728	4.46654	0.0345648	0.810105	0.326848	0.187697	0.0772034	0.218526	0.181263	0.0610776	1.28167	0.850537	1.83909
AQP1	aquaporin 1	0.869384	2.101	4.45585	0.034782	0.814162	7.426	2.88248	3.644	6.21237	3.15119	2.2446	-0.33821	1.23669	1.46869
PKN3	protein kinase N3	-0.61602	2.30512	4.4492	0.0349176	0.816303	2.92856	3.82097	5.31159	4.90122	6.33026	6.19937	-0.475206	-1.11207	-0.338982
ARHGAP22	Rho GTPase activating protein 22	0.542095	6.40973	4.442	0.0350651	0.816762	102.251	128.894	58.5819	71.1613	73.4255	75.614	1.13766	0.477766	-0.0875605
HIST1H46L6	histone cluster 1%2C H4-IV%2C germinal H4-like 6 (similar to human histone cluster 1%2C class H4 genes)	1.06569	-1.00709	4.44199	0.0350654	0.816762	0.79751	0.777601	0.355136	0.31218	0.362526	0.183233	1.13066	1.13742	0.768699
LOC112529955	A-kinase anchor protein 13-like	0.533036	4.72157	4.44178	0.0350697	0.816762	30.4884	40.0598	19.5325	22.9452	21.7097	23.3774	1.03628	0.489919	-0.0269248
LOC425662	methanethiol oxidase-like	-0.870578	-1.50977	4.43223	0.0352665	0.818545	0.248405	0.187697	0.478661	0.249744	0.29281	0.488621	-1.3506	-0.23727	-0.968267
ALDH8A1	aldehyde dehydrogenase 8 family member A1	-0.918876	-1.23722	4.43207	0.0352698	0.818545	0.261479	0.294952	0.509542	0.265353	0.320696	0.732931	-0.788722	-0.294514	-1.46577
ALS2L	ALS2 C-terminal like	0.528978	6.71867	4.43077	0.0352965	0.818545	103.271	156.257	76.2152	113.618	73.4952	108.901	1.03577	0.490714	0.0611669
DGKH	diacylglycerol kinase eta	0.585858	5.45317	4.42854	0.0353428	0.818545	46.1118	55.6253	29.3218	55.9114	26.0879	49.6255	0.923764	0.821752	0.172059
P2RY6	pyrimidinergic receptor P2Y6	-0.686936	6.14836	4.42615	0.0353922	0.818545	46.0987	37.5796	87.2244	79.3404	66.9837	108.214	-1.21478	-0.539083	-0.447761
PPIC	peptidylprolyl isomerase C	-0.656851	1.93469	4.4252	0.0354119	0.818545	2.68016	2.68138	5.00278	3.4808	3.31851	5.61914	-0.899754	-0.308217	-0.690929
LOC121113204	uncharacterized LOC121113204	-0.997699	-2.16133	4.4105	0.0357184	0.823585	0.143813	0.120662	0.293373	0.124872	0.320696	0.167963	-1.28176	-1.15701	-0.427698
FAM19A2	family with sequence similarity 19 member A2%2C C-C motif chemokine like	-0.902169	-0.230247	4.40988	0.0357313	0.823585	0.679845	0.723973	1.23525	0.31218	1.24095	0.7482	-0.7708	-0.868174	-1.26105
SBNO2	strawberry notch homolog 2	0.470543	7.89302	4.40835	0.0357635	0.823585	241.763	346.086	191.248	240.425	182.058	224.46	0.855684	0.409198	0.0991286
LOC107054701	uncharacterized LOC107054701	-0.862931	-1.45095	4.40102	0.0359175	0.826102	0.235331	0.321766	0.44778	0.15609	0.376469	0.488621	-0.476778	-0.677842	-1.64634
RGN	regucalcin	0.567648	2.02814	4.38851	0.0361819	0.829337	5.41261	4.22318	3.79841	4.87	2.83049	3.16076	0.152934	0.935271	0.623649
SHROOM3	shroom family member 3	0.613237	0.866472	4.38845	0.0361832	0.829337	2.44483	2.29258	1.45142	1.76381	1.54771	1.25209	0.659504	0.659599	0.49436
FAM19A3	family with sequence similarity 19 member A3%2C C-C motif chemokine like	0.637966	2.80469	4.388	0.0361927	0.829337	7.54366	11.2752	6.4542	6.58699	4.83833	5.0389	0.804843	0.640756	0.38651
LOC121107324	uncharacterized LOC121107324	0.70281	-0.764789	4.37862	0.0363925	0.832073	0.627549	0.764194	0.339695	0.686795	0.460129	0.473351	1.1697	0.447689	0.536969
LRRC15	leucine rich repeat containing 15	0.483773	5.21261	4.37817	0.0364021	0.832073	49.1972	40.1939	36.0231	40.2243	33.5476	23.1179	0.158054	0.552367	0.799061
LOC119771270	uncharacterized LOC119771270	-0.585992	2.0561	4.36817	0.0366163	0.835937	3.63455	2.74842	4.21531	3.52763	4.78256	5.87872	-0.617037	-0.396003	-0.736802
PLEKHM3	pleckstrin homology domain containing M3	0.440707	4.80629	4.35312	0.0369411	0.841434	31.9004	35.9975	20.6442	28.6581	27.8169	22.6751	0.802163	0.197613	0.337836
LOC107051851	uncharacterized LOC107051851	0.645385	-0.210871	4.3528	0.0369481	0.841434	1.07206	0.95189	0.602186	1.03019	0.571676	0.778739	0.660585	0.90712	0.403702
EMB	embigin	-0.719004	6.09353	4.35015	0.0370057	0.841709	43.2747	33.6916	82.2679	77.8264	66.9697	105.542	-1.28794	-0.629984	-0.439487
ZFAND2A	zinc finger AN1-type containing 2A	0.352376	5.2221	4.33965	0.0372347	0.845088	41.7189	39.6442	33.1048	44.1266	32.9202	32.2642	0.26007	0.341731	0.451712
POU6F1	POU class 6 homeobox 1	0.561673	2.85699	4.33914	0.0372457	0.845088	9.26942	9.88089	5.41968	6.64943	6.59519	5.46644	0.866434	0.491066	0.282627
GPR4	G protein-coupled receptor 4	0.747486	3.09586	4.33681	0.0372967	0.845208	8.95565	16.2492	5.86746	6.82112	6.72068	6.48949	1.46956	0.414191	0.0719038
TRIM45	tripartite motif containing 45	-0.706723	2.62236	4.33202	0.0374019	0.846555	5.46491	2.81545	8.75486	5.69728	7.48756	6.56584	-1.63672	-0.454299	-0.204707
LOC121108133	-	0.85064	3.25104	4.32961	0.0374549	0.846719	6.94226	16.705	5.45056	12.9867	9.64877	5.20686	1.6158	-0.47494	1.31855
FHIP1A	FHF complex subunit HOOK interacting protein 1A	0.857271	3.09374	4.32522	0.0375516	0.847868	11.3482	5.52365	4.95646	16.0304	5.71676	7.482	0.156311	0.989191	1.09932
LOC112531787	uncharacterized LOC112531787	-1.27374	-1.70894	4.3148	0.0377821	0.852033	0.117665	0.0804414	0.44778	0.296571	0.20915	0.534429	-2.47678	-0.829845	-0.849622
LOC121109760	uncharacterized LOC121109760	-1.38414	-2.15621	4.31004	0.0378881	0.852572	0.117665	0.0402207	0.44778	0.171699	0.12549	0.290118	-3.47678	-0.0928798	-0.756763
CTTNBP2NL	CTTNBP2 N-terminal like	0.543607	6.05737	4.30694	0.0379571	0.852572	77.9991	102.107	49.4411	56.7699	64.8643	48.2055	1.0463	0.266033	0.235928
MIR6602	microRNA 6602	0.994998	-2.26839	4.30569	0.0379851	0.852572	0.183035	0.281545	0.0926441	0.249744	0.153376	0.106886	1.6036	0.255043	1.22438
SLC16A6	solute carrier family 16 member 6	0.660008	5.52876	4.30404	0.0380219	0.852572	46.2425	85.0802	34.2783	38.1952	40.4217	32.5849	1.31153	0.194091	0.229187
COL7A1	collagen%2C type VII%2C alpha 1	0.801168	2.54646	4.30321	0.0380406	0.852572	9.24327	8.60723	4.44692	4.29247	5.29846	2.96226	0.952745	0.802831	0.535108
USF3	upstream transcription factor family member 3	0.460877	5.36525	4.29924	0.0381295	0.852572	47.9552	53.5204	27.6079	41.6604	34.3842	42.0061	0.955005	0.479941	-0.0119235
IGSF9B	immunoglobulin superfamily member 9B	0.573192	1.5935	4.29806	0.0381559	0.852572	3.90911	3.37854	2.50139	3.43398	2.74683	1.95448	0.43367	0.50907	0.813093
DUSP1	dual specificity phosphatase 1	1.51293	6.87895	4.29721	0.0381749	0.852572	124.974	358.648	60.3576	39.1629	90.4503	32.3711	2.57096	0.466428	0.274782
PRKAR2B	protein kinase cAMP-dependent type II regulatory subunit beta	0.534557	4.91557	4.28914	0.0383565	0.855542	35.5742	45.8248	24.2264	25.6143	27.7751	21.881	0.919547	0.35704	0.22727
AAK1	AP2 associated kinase 1	0.370629	6.75554	4.2872	0.0384004	0.855542	117.208	138.373	93.8484	109.872	97.2267	91.5858	0.560154	0.269644	0.262622
PGS1	phosphatidylglycerophosphate synthase 1	0.671679	5.33008	4.2851	0.0384479	0.85557	37.8098	75.7892	27.9013	34.5583	31.6095	33.5011	1.44166	0.258403	0.0448251
A4GALT	alpha 1%2C4-galactosyltransferase	0.565229	3.93707	4.28218	0.0385138	0.855681	24.6313	15.981	12.3834	14.1105	11.9494	12.6583	0.36795	1.04355	0.156684
MTHFD2	methylenetetrahydrofolate dehydrogenase (NADP+ dependent) 2%2C methenyltetrahydrofolate cyclohydrolase	0.620406	5.90879	4.28079	0.0385454	0.855681	53.7339	108.583	44.9633	55.9738	47.3933	49.6408	1.27197	0.181148	0.173225
INSR	insulin receptor	0.380329	6.4115	4.27816	0.038605	0.855976	104.278	102.523	75.5667	81.9315	77.0926	69.1704	0.44012	0.435767	0.244265
NDP	NDP%2C norrin cystine knot growth factor	-1.24192	-2.70259	4.26646	0.0388717	0.858187	0.130739	0.0268138	0.154407	0.0624359	0.223093	0.152694	-2.52569	-0.770952	-1.29019
CCDC57	coiled-coil domain containing 57	1.36775	4.42758	4.26487	0.0389083	0.858187	25.8472	58.0787	11.318	8.97516	18.447	6.22991	2.35939	0.48662	0.526726
LYN	LYN proto-oncogene%2C Src family tyrosine kinase	0.433961	9.08557	4.26431	0.038921	0.858187	580.417	587.075	414.629	705.573	429.733	542.125	0.501725	0.433651	0.38017
LOC121108149	polyserase-2-like	-0.632702	4.8068	4.26419	0.0389239	0.858187	20.5392	15.2973	35.8533	29.9536	25.7533	40.3875	-1.22883	-0.32638	-0.43118
FAM129A	family with sequence similarity 129 member A	0.453541	7.94746	4.2605	0.0390085	0.858187	282.842	335.481	176.024	237.553	236.688	212.29	0.930461	0.257009	0.162211
K123	K123 protein	1.20924	8.99405	4.25996	0.0390208	0.858187	798.255	1111.5	317.275	225.768	441.557	164.772	1.8087	0.854251	0.454371
ADARB2	adenosine deaminase%2C RNA specific B2 (inactive)	-0.90572	-0.925157	4.25958	0.0390296	0.858187	0.49681	0.21451	0.849237	0.327789	0.557733	0.549698	-1.98512	-0.16688	-0.745874
LOC112532472	uncharacterized LOC112532472	0.688222	-0.0460437	4.25727	0.0390828	0.858335	1.01977	1.39432	0.571305	1.06141	0.878429	0.702392	1.28723	0.215242	0.595634
SLC22A31	solute carrier family 22 member 31	0.979288	-1.75785	4.25139	0.0392182	0.858948	0.222257	0.361986	0.154407	0.483878	0.153376	0.229041	1.2292	0.535151	1.07904
LOC107051926	uncharacterized LOC107051926	0.685664	-0.646867	4.24984	0.039254	0.858948	0.666771	0.898263	0.478661	0.686795	0.418299	0.50389	0.908133	0.672655	0.446771
LOC121109495	uncharacterized LOC121109495	0.683794	0.206636	4.24744	0.0393096	0.858948	1.33354	1.7563	0.972763	1.06141	0.850542	0.76347	0.852383	0.648808	0.47534
WDR45B	WD repeat domain 45B	0.358985	6.40571	4.24548	0.0393549	0.858948	88.236	96.1677	70.4404	101.333	70.7484	81.5996	0.44915	0.31867	0.312476
MID1IP1	MID1 interacting protein 1	1.06653	6.64571	4.24521	0.0393611	0.858948	146.14	205.756	70.8727	54.5846	88.6516	34.5546	1.53763	0.721137	0.659615
LOC107052639	uncharacterized LOC107052639	1.08655	-1.78148	4.244	0.0393893	0.858948	0.379144	0.402207	0.0617627	0.280962	0.264923	0.167963	2.70313	0.517174	0.742227
LOC107054798	translation initiation factor IF-2-like	1.60182	2.7512	4.24159	0.0394451	0.859004	5.79175	22.5236	3.38151	1.9043	4.11328	2.45837	2.7357	0.493712	-0.368446
LZTS3	leucine zipper tumor suppressor family member 3	0.935406	1.70864	4.23988	0.0394848	0.859004	5.04654	4.90693	2.08449	2.79401	3.41611	1.16047	1.23512	0.562939	1.26762
AES	amino-terminal enhancer of split	-0.477155	6.74972	4.22434	0.0398482	0.862962	88.6282	67.8792	122.661	113.368	137.119	115.864	-0.853633	-0.629586	-0.0314207
LOC121110359	uncharacterized LOC121110359	0.81422	0.1401	4.2241	0.0398537	0.862962	1.38584	0.898263	0.555864	1.82625	0.948145	0.824547	0.692404	0.547578	1.14721
LOC101750635	neuroblast differentiation-associated protein AHNAK-like	0.505789	8.62221	4.22234	0.0398952	0.862962	501.569	543.315	282.842	342.258	379.021	315.069	0.94179	0.404169	0.119418
PANK3	pantothenate kinase 3	0.511137	9.50122	4.22068	0.0399342	0.862962	929.805	1009.22	548.839	616.086	675.665	568.342	0.878784	0.46062	0.116373
ELOVL4	ELOVL fatty acid elongase 4	-0.734205	0.286648	4.22025	0.0399442	0.862962	1.17665	0.616718	1.55951	0.889712	1.70108	1.20628	-1.33841	-0.531764	-0.439157
LOC107053719	uncharacterized LOC107053719	-0.686863	-0.773701	4.22015	0.0399467	0.862962	0.49681	0.375393	0.756593	0.405833	0.711109	0.595506	-1.01111	-0.517378	-0.553229
LOC101750540	scavenger receptor cysteine-rich type 1 protein M130-like	-0.56348	1.83321	4.21327	0.0401089	0.865454	2.82397	3.00315	5.15719	2.73157	3.83441	3.66465	-0.780109	-0.44128	-0.423946
LOC121110665	uncharacterized LOC121110665	0.610793	1.98884	4.20313	0.0403495	0.86963	5.5172	5.12144	2.53227	3.63689	3.45794	3.35927	1.01612	0.674023	0.11456
ABCA4	ATP binding cassette subfamily A member 4	-0.620424	1.25285	4.19768	0.0404792	0.871411	2.24872	1.3541	2.87197	1.96673	2.76078	2.93172	-1.08471	-0.295972	-0.575949
ESRP1	epithelial splicing regulatory protein 1	-1.17339	-2.28021	4.19309	0.0405891	0.872582	0.0522957	0.107255	0.154407	0.171699	0.237036	0.351196	-0.525688	-2.18034	-1.0324
CXCR1	C-X-C motif chemokine receptor 1	0.387709	6.25563	4.19077	0.0406446	0.872582	101.048	84.7853	69.236	73.8929	65.0874	64.2078	0.292291	0.634597	0.202687
FYCO1	FYVE and coiled-coil domain autophagy adaptor 1	0.370874	6.16425	4.1895	0.0406752	0.872582	80.8231	86.3405	54.1968	75.3914	67.653	65.7195	0.67183	0.256614	0.198078
HOXA10-AS	HOXA10 antisense RNA	0.678823	-0.680502	4.17979	0.0409087	0.876574	0.692919	0.723973	0.401458	0.780449	0.404356	0.564968	0.850688	0.77706	0.466136
CD99L2	CD99 molecule like 2	0.367081	6.12336	4.17751	0.0409638	0.876738	78.3521	85.7238	56.9607	71.4267	67.6111	58.0237	0.589729	0.212711	0.299821
SLC25A42	solute carrier family 25 member 42	-0.476203	3.59795	4.17092	0.0411234	0.879138	10.4069	8.39272	13.7422	11.5194	13.539	14.8877	-0.711402	-0.379583	-0.370048
OXT	oxytocin/neurophysin I prepropeptide	-0.984742	-1.71766	4.1678	0.0411993	0.879744	0.196109	0.201104	0.555864	0.15609	0.320696	0.229041	-1.46679	-0.709551	-0.553229
LOC101747995	lymphocyte antigen 6E-like	1.43928	1.10274	4.15947	0.0414024	0.88306	4.60203	0.549683	1.49775	4.13638	1.12941	0.794009	-1.44612	2.0267	2.38114
EPN2	epsin 2	0.447876	7.72503	4.15402	0.0415358	0.884709	239.345	301.226	171.006	191.788	188.569	177.339	0.816805	0.343994	0.113001
LOC121108597	uncharacterized LOC121108597	-0.748496	0.648479	4.15241	0.0415754	0.884709	1.34662	1.43454	1.83744	0.655577	2.07755	1.87814	-0.357111	-0.625548	-1.51846
LOC101751892	uncharacterized LOC101751892	0.816498	0.718851	4.14739	0.0416987	0.886314	2.01339	1.23344	1.01908	2.9501	1.43616	1.05359	0.275408	0.487406	1.48545
LOC107052903	uncharacterized LOC107052903	0.724929	-0.802476	4.14455	0.0417689	0.886785	0.745214	0.616718	0.44778	0.671186	0.488016	0.290118	0.461821	0.610727	1.21007
LOC427029	uncharacterized LOC427029	0.95451	6.58884	4.14168	0.0418396	0.887269	115.822	59.473	60.3885	205.57	43.8517	92.2882	-0.022038	1.4012	1.15541
LOC107054906	uncharacterized LOC107054906	1.14689	2.47212	4.13825	0.0419245	0.88805	6.8246	13.2326	3.11902	2.73157	4.72678	2.4431	2.08493	0.529885	0.161016
PROS1	protein S (alpha)	0.635821	3.06561	4.13339	0.042045	0.888648	9.16483	13.6348	5.32703	7.6484	7.80826	6.45895	1.35589	0.231108	0.243857
TNFRSF1B	TNF receptor superfamily member 1B	0.664938	7.67824	4.13324	0.0420488	0.888648	210.007	366.29	137.16	177.209	204.158	133.928	1.41713	0.0407489	0.403994
LOC121109446	uncharacterized LOC121109446	-1.24025	-1.00562	4.12655	0.0422153	0.890894	0.287627	0.241324	1.29702	0.31218	0.362526	0.335927	-2.42615	-0.333888	-0.10577
SPERT	spermatid associated	0.900294	-2.08102	4.12496	0.042255	0.890894	0.222257	0.321766	0.169847	0.265353	0.139433	0.122155	0.921771	0.672655	1.1192
EML4	EMAP like 4	0.490672	6.29865	4.12318	0.0422996	0.890894	85.3074	71.7538	58.3658	118.784	62.1732	75.7667	0.297932	0.456378	0.648708
PLCG1	phospholipase C gamma 1	-0.365025	6.85544	4.11951	0.0423913	0.891809	108.357	92.2529	144.803	102.988	122.143	124.064	-0.650422	-0.172787	-0.268606
LOC419112	transmembrane protein 110-like	-0.669858	4.25144	4.11338	0.0425453	0.892881	12.2764	13.246	22.0802	18.5279	15.3655	32.6307	-0.737192	-0.323807	-0.816534
LOC121113175	uncharacterized LOC121113175	0.562315	1.64528	4.1123	0.0425725	0.892881	4.34055	3.33832	2.51683	3.40276	2.80261	2.18352	0.407514	0.631108	0.640046
LOC121108767	uncharacterized LOC121108767	0.89165	-2.00236	4.11172	0.0425871	0.892881	0.36607	0.254731	0.154407	0.234135	0.153376	0.152694	0.72224	1.25504	0.616696
PCSK5	proprotein convertase subtilisin/kexin type 5	-1.09059	1.2928	4.10788	0.0426839	0.893897	0.954397	1.03233	3.08814	2.66914	1.84052	4.97782	-1.58083	-0.947449	-0.899142
FOSL2	FOS like 2%2C AP-1 transcription factor subunit	0.960508	6.90407	4.10279	0.0428125	0.895484	122.947	279.132	82.1135	72.4569	99.6529	62.0854	1.76525	0.303057	0.22287
C1orf198	C1orf198 homolog	-0.57534	5.11906	4.09671	0.0429667	0.895484	31.5736	17.9384	37.5054	34.1681	38.0513	49.1216	-1.06404	-0.269229	-0.523711
FRRS1	ferric chelate reductase 1	-0.445922	3.5446	4.09628	0.0429778	0.895484	9.2825	10.4976	13.665	9.78683	12.1865	14.4296	-0.380425	-0.392694	-0.560116
JAG1	jagged canonical Notch ligand 1	0.904531	4.51656	4.09542	0.0429996	0.895484	29.5079	12.3612	15.0238	47.545	14.9612	17.7736	-0.281433	0.979877	1.41956
ZFPM1	zinc finger protein%2C FOG family member 1	-0.342151	5.29288	4.09533	0.0430018	0.895484	33.0771	35.6892	44.7625	34.8861	41.3001	45.3348	-0.326805	-0.320314	-0.377969
LOC112530076	spidroin-1-like	-0.844371	-1.92588	4.08813	0.0431855	0.898296	0.156887	0.160883	0.277932	0.187308	0.264923	0.366465	-0.788722	-0.755845	-0.968267
GNRH1	gonadotropin releasing hormone 1	0.659374	-0.275318	4.08388	0.0432942	0.899546	1.09821	0.95189	0.67939	0.874103	0.697166	0.473351	0.486556	0.655581	0.884892
LOC120017337	GTPase IMAP family member 7-like	-0.381991	4.75114	4.07914	0.0434157	0.901058	25.3896	21.9471	31.0358	22.7423	27.789	32.5085	-0.499901	-0.130278	-0.515442
CYR61	cysteine rich angiogenic inducer 61	0.689464	4.43822	4.07029	0.0436439	0.904779	33.5477	29.9778	17.0311	16.6392	21.0126	11.6658	0.815728	0.674962	0.512296
LOC121111347	uncharacterized LOC121111347	0.969656	-2.38641	4.06547	0.0437685	0.906346	0.209183	0.187697	0.123525	0.249744	0.12549	0.076347	0.603595	0.737195	1.70981
LOC107052919	uncharacterized LOC107052919	0.708473	-0.678528	4.06246	0.0438467	0.906949	0.692919	0.804414	0.355136	0.718013	0.404356	0.595506	1.17957	0.77706	0.269893
CDH20	cadherin 20%2C type 2	-0.973496	-1.06467	4.05367	0.0440754	0.909949	0.143813	0.321766	0.648508	0.45266	0.446186	0.702392	-1.01111	-1.63345	-0.633848
ART7C	erythroblast NAD--arginine ADP-ribosyltransferase-like	0.867776	0.76584	4.05311	0.0440901	0.909949	1.88265	3.37854	1.00364	1.20189	1.24095	1.2979	1.75115	0.601312	-0.110871
FAM53A	family with sequence similarity 53 member A	-0.33022	5.64596	4.05058	0.0441563	0.909991	43.5231	43.5993	56.7754	45.906	53.2077	57.2602	-0.380962	-0.289852	-0.31885
LOC112530943	probable serine/threonine-protein kinase DDB_G0272254	0.547027	1.14076	4.04927	0.0441906	0.909991	2.53634	2.77523	2.00729	2.435	1.61742	1.67963	0.467359	0.649052	0.535776
PGF	placental growth factor	0.827291	-0.554931	4.03207	0.044643	0.91752	0.719067	1.17981	0.494102	0.593141	0.557733	0.351196	1.25567	0.366552	0.756099
CIDEA	cell death-inducing DFFA-like effector a	0.513035	2.26643	4.03161	0.0446554	0.91752	5.73946	5.49683	3.52047	5.63484	4.61524	3.67992	0.64283	0.31451	0.614699
LOC101752262	uncharacterized LOC101752262	1.14115	-1.29069	4.02855	0.0447363	0.918161	0.745214	0.603311	0.324254	0.202917	0.16732	0.213772	0.895776	2.15505	-0.0751818
PDE3A	phosphodiesterase 3A	0.565139	3.05728	4.0243	0.0448493	0.919081	12.1457	10.2965	7.34976	7.24257	6.73462	5.9856	0.486385	0.850776	0.275005
PPARG	peroxisome proliferator-activated receptor gamma	0.609604	6.17732	4.02312	0.0448805	0.919081	51.2237	107.765	49.58	103.222	58.799	63.4596	1.12005	-0.198979	0.701843
GLUL	glutamate-ammonia ligase	0.490431	3.8249	4.02076	0.0449435	0.919352	17.7283	13.1924	12.6614	18.6527	12.4793	10.1389	0.0592746	0.506518	0.879489
LOC121108877	collagen alpha-1(III) chain-like	0.664102	3.82964	4.01585	0.0450745	0.921013	16.8785	22.537	7.30344	12.7681	12.1307	13.4981	1.62565	0.476522	-0.0802122
CCNO	cyclin O	1.44351	-1.92914	4.00842	0.0452734	0.924058	0.313774	0.616718	0.108085	0.0780449	0.153376	0.106886	2.51245	1.03265	-0.453693
NDNF	neuron-derived neurotrophic factor	0.598796	1.11641	4.00458	0.0453768	0.924124	2.87627	2.39984	1.80656	2.45061	1.99389	1.2979	0.409691	0.528609	0.916963
CDK15	cyclin dependent kinase 15	-0.904473	-1.42586	4.00112	0.0454699	0.924124	0.183035	0.227917	0.571305	0.31218	0.278866	0.50389	-1.32575	-0.607453	-0.690733
SOCS1L	suppressor of cytokine signalling 1-like protein	-0.866123	5.39491	3.99704	0.0455803	0.924124	28.2136	15.0962	58.6283	46.0777	34.7886	69.5063	-1.95741	-0.302225	-0.593074
MGAT4D	MGAT4 family member D	-0.504642	3.34013	3.9968	0.0455868	0.924124	8.90335	6.47554	12.2599	9.67757	11.2662	12.017	-0.920876	-0.33958	-0.312362
PRIMPOL	primase and DNA directed polymerase	0.462467	4.58518	3.99605	0.045607	0.924124	25.7426	34.4557	17.8803	23.1481	21.0962	21.5146	0.946373	0.287171	0.10558
LOC107052662	uncharacterized LOC107052662	0.585304	1.87052	3.99494	0.045637	0.924124	4.62817	4.18295	2.56315	4.24564	2.37036	3.77154	0.706603	0.965335	0.170829
LOC112530213	uncharacterized LOC112530213	-0.71838	-1.02988	3.99161	0.0457274	0.924124	0.36607	0.321766	0.710271	0.359007	0.557733	0.458082	-1.14236	-0.607453	-0.351595
ALDH1A2	aldehyde dehydrogenase 1 family member A2	0.952405	1.10568	3.9909	0.0457465	0.924124	2.98086	1.1664	1.29702	4.26125	1.40827	1.63383	-0.153134	1.0818	1.38302
FRAS1	Fraser extracellular matrix complex subunit 1	0.372962	4.57086	3.98975	0.0457777	0.924124	27.6775	25.7949	19.3163	26.8943	21.6819	21.0565	0.417267	0.352227	0.353034
LOC121113188	uncharacterized LOC121113188	0.824897	1.83997	3.98866	0.0458074	0.924124	5.64794	5.26891	2.84108	2.68474	3.24879	1.58802	0.891064	0.797822	0.757558
MEGF9	multiple EGF-like-domains 9	0.639839	4.65469	3.98797	0.0458264	0.924124	27.5729	44.2562	18.745	20.1044	23.2017	17.0559	1.23937	0.249024	0.237237
PRDM1	PR/SET domain 1	0.511996	6.13649	3.98236	0.045979	0.926139	79.0058	104.829	46.8316	64.1685	71.2085	55.8707	1.16248	0.149909	0.199773
SAMSN1	SAM domain%2C SH3 domain and nuclear localization signals 1	0.366129	7.27035	3.98062	0.0460265	0.926139	155.881	188.582	125.486	177.037	130.231	148.892	0.587658	0.259373	0.249786
INPPL1	inositol polyphosphate phosphatase like 1	0.41536	7.43492	3.97395	0.0462092	0.928804	215.445	154.743	148.925	223.037	155.803	140.081	0.0552803	0.467603	0.671016
BCL9L	BCL9 like	0.55123	6.54719	3.96805	0.0463713	0.930165	103.323	153.871	75.8446	76.203	82.5584	69.1245	1.0206	0.32368	0.14065
KDR	kinase insert domain receptor	0.665006	2.87278	3.96733	0.0463912	0.930165	9.54397	11.6506	6.42332	5.63484	5.81436	4.6877	0.859013	0.714969	0.265494
TMEM132D	transmembrane protein 132D	0.631523	-0.0468612	3.96423	0.0464766	0.930165	0.92825	1.34069	0.648508	1.15506	0.808712	0.7482	1.04778	0.198886	0.626477
BCO2	beta-carotene oxygenase 2	1.05983	3.72045	3.96418	0.0464781	0.930165	18.4996	28.4226	8.16812	6.38407	11.6287	5.77183	1.79896	0.669803	0.145448
FAM65C	family with sequence similarity 65 member C	0.380234	6.58297	3.95792	0.0466513	0.931918	120.411	113.624	87.5486	91.1408	86.5601	75.7362	0.376105	0.476193	0.267115
LOC121111596	uncharacterized LOC121111596	-0.910542	-1.29648	3.95737	0.0466664	0.931918	0.313774	0.120662	0.509542	0.359007	0.460129	0.519159	-2.07823	-0.552311	-0.532168
NF2L	neurofibromin 2-like	-1.17281	-0.887848	3.94962	0.0468821	0.935214	0.169961	0.160883	0.818356	0.624359	0.529846	0.794009	-2.34672	-1.64037	-0.346778
PISD	phosphatidylserine decarboxylase	0.391093	5.49996	3.9448	0.0470165	0.936885	52.6226	59.3926	37.0885	41.9257	40.0731	40.2349	0.679311	0.393049	0.0593897
DUSP5	dual specificity phosphatase 5	0.534914	7.74435	3.94244	0.0470825	0.93719	237.58	346.837	185.226	176.662	169.885	170.193	0.904967	0.48385	0.0538263
LOC112532917	uncharacterized LOC112532917	0.49967	3.36833	3.93491	0.0472936	0.939695	12.8386	13.246	7.50417	10.099	10.0392	8.04697	0.819795	0.354846	0.327696
LAPTM4B	lysosomal protein transmembrane 4 beta	0.692687	2.17107	3.93433	0.04731	0.939695	4.57588	7.11907	3.98369	4.88561	4.0575	2.21406	0.837581	0.173456	1.14184
TNFRSF11A	TNF receptor superfamily member 11a	0.562033	6.79581	3.92767	0.0474977	0.942412	116.057	188.206	87.1626	93.0607	98.886	83.0808	1.11053	0.231	0.163658
LOC112530230	small nucleolar RNA SNORA61	-0.736912	-1.34623	3.92369	0.0476103	0.943634	0.261479	0.308359	0.540424	0.249744	0.376469	0.458082	-0.809481	-0.525839	-0.875157
MYH15	myosin%2C heavy chain 15	-0.818146	0.558593	3.91908	0.0477409	0.945209	1.11128	0.643531	2.03817	1.3892	1.21307	2.29041	-1.66319	-0.126432	-0.721352
NFKB1	nuclear factor kappa B subunit 1	0.629426	8.57801	3.91629	0.0478203	0.945767	526.304	593.376	295.241	272.861	352.041	252.907	1.00705	0.580155	0.109557
LOC101751539	uncharacterized LOC101751539	1.24747	-1.6716	3.90384	0.0481757	0.950902	0.49681	0.549683	0.154407	0.140481	0.25098	0.0916164	1.83186	0.985123	0.616696
LOC101751084	uncharacterized LOC101751084	-0.543344	4.18543	3.9036	0.0481827	0.950902	16.6693	17.5765	23.5934	10.099	22.2117	18.8424	-0.424737	-0.414129	-0.899771
PREX1	phosphatidylinositol-3%2C4%2C5-trisphosphate dependent Rac exchange factor 1	0.420505	8.88628	3.90035	0.0482762	0.95173	543.418	629.642	357.359	451.833	425.94	430.765	0.817157	0.351411	0.0688894
LOC101751389	uncharacterized LOC101751389	0.830177	-0.579426	3.89826	0.0483361	0.951739	0.575253	1.20662	0.509542	0.671186	0.501959	0.366465	1.2437	0.196627	0.873036
ATP6V1G3	ATPase H+ transporting V1 subunit G3	1.66975	1.52132	3.89675	0.0483797	0.951739	1.90879	10.2027	0.818356	0.827276	1.51982	1.72544	3.64007	0.32876	-1.06053
BTBD11	BTB domain containing 11	0.719342	6.6038	3.89497	0.048431	0.951739	117.665	179.492	69.2823	65.7762	89.3906	61.7647	1.37336	0.396496	0.090784
PEAK1	pseudopodium enriched atypical kinase 1	0.378892	4.87487	3.89016	0.0485697	0.95345	31.5866	30.7823	23.2845	37.0557	25.2235	27.943	0.402726	0.324548	0.40721
ELL	elongation factor for RNA polymerase II	0.480907	6.63279	3.88399	0.0487487	0.95595	107.298	150.68	76.2152	88.7839	94.7588	77.4922	0.98334	0.179289	0.196247
LOC107050579	NAD-dependent malic enzyme%2C mitochondrial-like	-0.514162	5.00525	3.88091	0.048838	0.956639	24.5659	25.2452	27.4072	29.4854	50.2935	35.5319	-0.118546	-1.03371	-0.269115
LOC770890	lipase member M-like	-0.907175	-1.78137	3.8782	0.048917	0.956639	0.117665	0.21451	0.44778	0.218526	0.25098	0.335927	-1.06174	-1.09288	-0.620343
CDC42EP2	CDC42 effector protein 2	0.494928	4.09756	3.87744	0.048939	0.956639	20.7353	23.3146	15.5951	15.9212	15.4352	11.5284	0.580143	0.425858	0.465754
PGBD5	piggyBac transposable element derived 5	0.698686	-0.666558	3.87018	0.0491514	0.958769	0.614475	0.91167	0.555864	0.702404	0.390413	0.427543	0.713778	0.654354	0.716232
LOC121113258	deleted in malignant brain tumors 1 protein-like	-0.664158	0.151418	3.86868	0.0491951	0.958769	0.993619	0.858042	1.63671	0.655577	1.29673	1.05359	-0.93168	-0.384111	-0.684474
CDKL2	cyclin dependent kinase like 2	0.72964	4.48414	3.86675	0.0492517	0.958769	31.3513	14.9755	15.626	37.3367	13.3856	21.4382	-0.0613399	1.22785	0.800408
C2H8ORF84	chromosome 2 open reading frame%2C human C8orf84	0.838856	-0.664634	3.86173	0.0493992	0.958769	0.889028	0.992111	0.370576	0.421442	0.460129	0.458082	1.42073	0.950189	-0.12027
LOC422151	fibronectin type III domain containing 3A-like	0.361791	7.72229	3.86119	0.0494154	0.958769	231.173	230.25	163.995	251.024	183.508	206.916	0.489547	0.333133	0.278781
TRAT1	T cell receptor associated transmembrane adaptor 1	-0.426441	5.57887	3.86	0.0494503	0.958769	37.5222	37.1908	50.3675	47.5762	47.2121	66.7578	-0.437549	-0.331411	-0.488697
LOC768786	acidic mammalian chitinase-like	-0.741585	0.149124	3.85979	0.0494566	0.958769	0.79751	0.589904	1.66759	1.0458	0.948145	1.45059	-1.49922	-0.249605	-0.472033
BEAN1	brain expressed associated with NEDD4 1	0.483618	3.40823	3.85958	0.0494628	0.958769	12.8386	13.7957	8.15268	10.3956	10.2065	8.12332	0.758873	0.331	0.355829
SHC3	SHC adaptor protein 3	-1.06814	-1.19554	3.85724	0.0495317	0.959101	0.405292	0.120662	0.802915	0.265353	0.362526	0.50389	-2.73427	0.160877	-0.925198
LOC107052485	uncharacterized LOC107052485	-1.21865	-1.11294	3.85487	0.0496016	0.959449	0.36607	0.120662	0.957322	0.296571	0.627449	0.24431	-2.98803	-0.777378	0.279661
IFNG	interferon gamma	0.808792	1.6973	3.85142	0.0497038	0.960343	2.74553	6.66323	2.14625	2.85644	2.41219	2.4431	1.6344	0.186737	0.225505
TRIP11	thyroid hormone receptor interactor 11	0.430438	6.32194	3.8484	0.0497934	0.960343	82.052	110.285	55.5247	83.1022	77.7479	71.1096	0.990038	0.077735	0.224843
ADD2	adducin 2	-0.716152	4.29523	3.84806	0.0498036	0.960343	17.2837	19.3328	27.7932	7.88253	26.5341	18.7966	-0.523686	-0.618433	-1.25374
LOC112532239	small nucleolar RNA SNORA14	0.718941	-1.45671	3.84391	0.049927	0.961719	0.457588	0.415614	0.277932	0.374616	0.25098	0.229041	0.580511	0.866478	0.709805
SLC17A5	solute carrier family 17 member 5	-0.432308	5.65061	3.83743	0.0501202	0.964435	45.1966	32.0693	54.0424	50.9633	61.239	57.7336	-0.752897	-0.438237	-0.179951
LOC121111404	translation initiation factor IF-2-like	-0.858137	-0.941391	3.83454	0.0502068	0.964558	0.43144	0.34858	0.478661	0.265353	0.934202	0.488621	-0.457516	-1.11457	-0.880804
RIPK3	receptor-interacting serine-threonine kinase 3	0.583394	5.13819	3.83374	0.0502309	0.964558	37.9406	35.7562	25.5698	52.93	20.0923	38.8453	0.483755	0.917097	0.446345
MIOX	myo-inositol oxygenase	-0.568715	2.75792	3.83084	0.0503177	0.965222	5.42568	4.22318	9.35705	6.63382	6.49758	8.29128	-1.14773	-0.260098	-0.321756
FBXL13	F-box and leucine rich repeat protein 13	-0.951138	-2.2659	3.82492	0.0504956	0.967632	0.0653697	0.134069	0.247051	0.171699	0.237036	0.229041	-0.881832	-1.85841	-0.415726
POSTN	periostin	-0.537334	3.75752	3.81764	0.0507158	0.970016	9.64857	9.61275	17.7413	13.7827	12.3119	17.8957	-0.884094	-0.351672	-0.376754
ABL2	ABL proto-oncogene 2%2C non-receptor tyrosine kinase	0.577453	2.2857	3.81733	0.050725	0.970016	5.8179	6.11355	3.81385	5.47875	4.99171	2.85538	0.680763	0.220966	0.940166
WDR90	WD repeat domain 90	-0.383277	5.29841	3.81143	0.0509039	0.972433	32.2403	30.9834	45.1794	39.1785	39.0552	49.3201	-0.544172	-0.276649	-0.332113
ARHGEF17	Rho guanine nucleotide exchange factor 17	-0.695053	2.24712	3.80644	0.0510558	0.974327	3.47767	2.42665	6.34612	4.91683	4.29454	6.87123	-1.38691	-0.304384	-0.48284
C1H3ORF52	chromosome 1 open reading frame%2C human C3orf52	0.827079	4.51286	3.79614	0.0513708	0.979329	25.8733	19.1719	14.7613	42.4564	9.76032	24.7975	0.377173	1.40646	0.775788
TRPV1	transient receptor potential cation channel subfamily V member 1	-0.556792	0.285176	3.79198	0.0514986	0.980754	1.04591	0.95189	1.35878	0.889712	1.32461	1.57275	-0.513444	-0.340807	-0.821877
SCG2	secretogranin II	-0.863678	3.26149	3.78412	0.051741	0.984229	5.37339	5.52365	10.3453	9.45904	6.888	19.8044	-0.905277	-0.358252	-1.06606
USP2	ubiquitin specific peptidase 2	-0.878468	-1.66379	3.78115	0.0518329	0.984229	0.143813	0.187697	0.494102	0.280962	0.29281	0.335927	-1.3964	-1.02577	-0.257773
TBX21	T-box 21	-0.600149	5.57039	3.7809	0.0518408	0.984229	41.1306	24.2129	61.2068	47.9196	42.1506	68.3305	-1.33792	-0.0353421	-0.511916
GP9	glycoprotein IX platelet	-0.536167	2.81044	3.77761	0.0519429	0.985123	6.15782	4.2768	7.31888	6.68064	8.90978	8.5814	-0.77509	-0.532969	-0.361226
CLDN1	claudin 1	0.680217	0.382444	3.77572	0.0520014	0.985123	1.49043	1.93059	1.25069	1.27994	0.711109	0.977241	0.626315	1.06758	0.389285
CSGALNACT1	chondroitin sulfate N-acetylgalactosaminyltransferase 1	0.807383	4.81569	3.77424	0.0520476	0.985123	34.7897	18.8367	18.081	53.8042	15.1146	28.1873	0.0590692	1.20272	0.932672
GAD1	glutamate decarboxylase 1	1.48745	-1.57244	3.77027	0.0521713	0.985136	0.73214	0.241324	0.123525	0.374616	0.320696	0.0305388	0.966165	1.19091	3.6167
LOC419888	bile acid receptor-like	1.25758	0.147889	3.76919	0.0522049	0.985136	1.71269	2.26577	0.633068	0.561923	1.01786	0.24431	1.83957	0.750719	1.20166
MIR6702	microRNA 6702	0.74564	-0.838797	3.76909	0.0522082	0.985136	0.758288	0.455835	0.324254	0.780449	0.432243	0.427543	0.491386	0.810905	0.868235
KIAA1109	KIAA1109	0.376019	7.86687	3.76206	0.0524281	0.988277	269.977	261.193	170.079	259.78	208.215	231.179	0.618912	0.374758	0.168284
LOC107054748	uncharacterized LOC107054748	0.975741	2.1468	3.75825	0.0525476	0.988674	4.83736	9.8943	2.76388	2.74718	4.02962	2.09191	1.8399	0.263576	0.393133
AKAP13	A-kinase anchoring protein 13	0.451636	8.18903	3.75763	0.0525669	0.988674	343.688	414.193	224.646	253.459	261.744	253.121	0.882647	0.392942	0.00192437
LOC112532094	uncharacterized LOC112532094	-1.09636	-0.70772	3.75628	0.0526095	0.988674	0.36607	0.361986	1.43598	0.390224	0.641392	0.320657	-1.98803	-0.809087	0.283272
TTLL8	tubulin tyrosine ligase like 8	-0.587071	0.852755	3.74821	0.0528642	0.990459	1.07206	1.54179	2.30066	1.65455	1.93812	2.16825	-0.577438	-0.854269	-0.390093
RAB26	RAB26%2C member RAS oncogene family	0.872251	-1.75203	3.74809	0.0528679	0.990459	0.444514	0.308359	0.247051	0.280962	0.195206	0.122155	0.319802	1.18723	1.20166
MYLIP	myosin regulatory light chain interacting protein	0.387926	6.59482	3.7479	0.052874	0.990459	113.116	122.07	82.1753	93.4353	95.7348	73.232	0.570931	0.240684	0.351494
SLC6A17	solute carrier family 6 member 17	2.54203	4.28549	3.74377	0.0530047	0.990459	16.3424	82.1575	4.57044	1.15506	11.8936	0.641315	4.16799	0.458431	0.848869
HBEGF	heparin binding EGF like growth factor	0.969665	4.30666	3.74314	0.0530246	0.990459	27.6514	38.3572	16.2436	12.456	17.3315	6.48949	1.23962	0.673952	0.940659
PRELID3A	PRELI domain containing 3A	0.521091	3.4931	3.7431	0.0530258	0.990459	11.3351	17.4424	9.32617	10.9263	8.92372	9.42122	0.903241	0.34508	0.213818
LOC112531798	-	1.17562	-1.77978	3.73754	0.0532027	0.991952	0.522957	0.160883	0.262492	0.405833	0.111547	0.106886	-0.70626	2.22905	1.92482
LOC107055376	uncharacterized LOC107055376	0.941169	-1.973	3.73722	0.0532131	0.991952	0.287627	0.187697	0.185288	0.421442	0.139433	0.137425	0.0186326	1.04462	1.6167
SCHIP1	schwannomin interacting protein 1	0.764943	2.50715	3.73424	0.0533081	0.992722	7.47829	10.0284	4.58588	3.83981	4.74073	3.23711	1.12882	0.657601	0.246327
JARID2	jumonji and AT-rich interaction domain containing 2	0.711629	7.05794	3.72886	0.0534799	0.99492	157.999	248.309	95.1763	89.9389	122.813	85.0353	1.38346	0.363451	0.0808847
SRXN1	sulfiredoxin 1	0.402653	5.48672	3.71845	0.0538144	0.998837	56.8716	47.5141	43.0332	48.6844	42.2343	30.5235	0.142906	0.429294	0.673538
LOC107054646	uncharacterized LOC107054646	-1.13665	-2.84762	3.71522	0.0539184	0.998837	0.104591	0.0804414	0.138966	0.015609	0.16732	0.152694	-0.788722	-0.677842	-3.29019
DLGAP3	DLG associated protein 3	0.935839	-2.52009	3.71376	0.0539656	0.998837	0.196109	0.17429	0.0926441	0.202917	0.111547	0.0916164	0.911717	0.814011	1.14721
LOC121113387	uncharacterized LOC121113387	1.0019	-1.68526	3.71313	0.053986	0.998837	0.483736	0.415614	0.108085	0.218526	0.278866	0.167963	1.94308	0.794645	0.379657
LOC121110298	uncharacterized LOC121110298	-1.30851	-2.05633	3.71252	0.0540059	0.998837	0.104591	0.107255	0.586746	0.15609	0.223093	0.106886	-2.45169	-1.09288	0.546307
LITAF	lipopolysaccharide induced TNF factor	0.35165	7.98742	3.71057	0.0540689	0.998837	322.024	265.041	223.102	266.492	225.7	220.124	0.24851	0.51276	0.275779
SLCO2A1	solute carrier organic anion transporter family member 2A1	0.984716	3.87345	3.70912	0.0541158	0.998837	20.3169	29.16	11.8276	8.80346	12.6745	4.94728	1.30184	0.680754	0.831435
ALDH3B1	aldehyde dehydrogenase 3 family member B1	-0.721216	1.52682	3.70892	0.0541226	0.998837	1.89572	1.68927	3.47415	2.88766	2.41219	4.77932	-1.04026	-0.347599	-0.726904
LOC100858505	transducin-like enhancer protein 2-like	-0.750513	3.94256	3.70707	0.0541824	0.998945	10.5637	6.24762	15.1782	17.5289	21.4309	21.1481	-1.28062	-1.02057	-0.270795
G6PC	glucose-6-phosphatase catalytic subunit	-0.984038	-2.16186	3.70503	0.0542488	0.998961	0.0784436	0.17429	0.200729	0.140481	0.362526	0.213772	-0.20376	-2.20836	-0.605697
LOC121108150	myosin light chain kinase%2C smooth muscle-like	-0.570408	4.73451	3.70262	0.054327	0.998961	22.5002	14.1845	31.5299	27.5342	25.7115	38.1124	-1.1524	-0.192471	-0.469034
LOC107053675	uncharacterized LOC107053675	0.553406	2.80212	3.70206	0.0543454	0.998961	6.87689	7.13247	5.99098	10.7858	6.03745	4.85567	0.25161	0.187816	1.15139
NPEPPS	aminopeptidase puromycin sensitive	0.340544	8.00421	3.69942	0.0544314	0.999549	299.995	300.824	221.141	259.811	226.676	231.866	0.443951	0.404302	0.164175
CHAC1	ChaC glutathione specific gamma-glutamylcyclotransferase 1	2.02974	5.87096	3.69302	0.0546407	0.999896	46.3602	219.551	11.5651	15.968	52.636	4.82513	4.24671	-0.183164	1.72654
H1FX	H1 histone family member X	-0.326402	5.90308	3.69008	0.0547368	0.999896	50.5569	53.6812	72.4785	54.9904	61.8386	65.3377	-0.433136	-0.290599	-0.248736
LOC121110875	uncharacterized LOC121110875	0.919131	2.65227	3.68943	0.0547584	0.999896	9.07331	12.1064	3.95281	3.35593	5.64704	3.37454	1.61482	0.684134	-0.00797635
TBC1D8	TBC1 domain family member 8	0.433935	6.62134	3.68809	0.0548025	0.999896	111.874	141.885	83.9201	85.5684	79.8115	87.4631	0.757637	0.487202	-0.0315958
SLC25A34	solute carrier family 25 member 34	-1.12908	-1.88367	3.68783	0.054811	0.999896	0.183035	0.147476	0.602186	0.124872	0.223093	0.183233	-2.02973	-0.285525	-0.553229
OR8D4	olfactory receptor%2C family 8%2C subfamily D%2C member 4	-0.912394	-1.99299	3.68464	0.0549158	0.999896	0.183035	0.0804414	0.339695	0.202917	0.29281	0.24431	-2.07823	-0.677842	-0.267827
LOC107052306	uncharacterized LOC107052306	0.539559	4.94762	3.68221	0.0549958	0.999896	32.9202	47.7822	18.9766	28.8766	31.1075	25.3014	1.33225	0.081708	0.190685
PPARGC1B	PPARG coactivator 1 beta	0.530808	4.80405	3.68103	0.055035	0.999896	41.0522	34.925	20.0266	22.9608	27.8587	20.5984	0.802345	0.559328	0.15664
LOC112533497	diacylglycerol O-acyltransferase 2-like	-1.01265	0.657211	3.68006	0.055067	0.999896	0.92825	0.429021	1.66759	1.7326	1.68714	2.87065	-1.95865	-0.861996	-0.72844
C10orf128	chromosome 10 open reading frame 128	-0.689182	5.09857	3.67922	0.0550946	0.999896	21.7289	16.8927	38.7561	40.0214	33.8544	54.1758	-1.19802	-0.639728	-0.436876
SYCP2L	synaptonemal complex protein 2 like	-0.982043	-1.55798	3.67788	0.055139	0.999896	0.209183	0.201104	0.694831	0.218526	0.264923	0.290118	-1.78872	-0.340807	-0.408839
GPR82	G protein-coupled receptor 82	-0.408557	3.90921	3.67527	0.0552252	0.999896	11.3613	12.9913	17.0002	14.3134	16.8156	17.4987	-0.388006	-0.565682	-0.28988
LOC121108065	uncharacterized LOC121108065	-1.28753	-2.06953	3.67351	0.0552835	0.999896	0.169961	0.17429	0.432339	0.015609	0.20915	0.25958	-1.31068	-0.299331	-4.05573
MIDN	midnolin	0.669707	5.77781	3.67178	0.055341	0.999896	59.0158	99.4256	45.0096	43.5647	51.7297	30.2487	1.14339	0.190107	0.526287
BAG5	BCL2 associated athanogene 5	-0.471305	6.62632	3.66806	0.0554647	0.999896	81.7775	59.3524	108.008	107.202	123.607	112.642	-0.863754	-0.595991	-0.0714108
LOC112532350	uncharacterized LOC112532350	-1.30439	-2.25196	3.66355	0.0556149	0.999896	0.0784436	0.0536276	0.324254	0.187308	0.0976032	0.366465	-2.59608	-0.315272	-0.968267
SPAG16	sperm associated antigen 16	-0.707816	-0.58494	3.66342	0.0556194	0.999896	0.392218	0.429021	0.648508	0.639968	0.752939	0.977241	-0.596077	-0.940877	-0.610715
WDR72	WD repeat domain 72	-1.11938	-1.55965	3.66337	0.0556211	0.999896	0.183035	0.187697	0.741153	0.218526	0.376469	0.167963	-1.98137	-1.04041	0.379657
GPATCH2L	G-patch domain containing 2 like	0.374383	5.65035	3.6538	0.0559414	0.999896	58.4013	62.0069	37.0885	49.6053	45.6504	48.4192	0.741457	0.355372	0.0349146
PDGFA	platelet derived growth factor subunit A	0.451902	4.62748	3.64858	0.0561171	0.999896	36.8685	24.9368	20.3508	23.7569	20.664	21.5451	0.293192	0.83527	0.140984
ART1	ADP-ribosyltransferase 1	-0.346568	5.02987	3.64588	0.0562082	0.999896	28.8542	25.996	37.5672	31.374	37.7027	34.3561	-0.531183	-0.385888	-0.130996
LOC101751171	germin-like protein subfamily 2 member 2-like	0.923116	3.73711	3.64337	0.056293	0.999896	17.4145	8.76812	11.5651	26.0982	4.7965	11.2077	-0.399435	1.86023	1.21946
P2RY2	purinergic receptor P2Y2	-0.609724	5.39179	3.64068	0.056384	0.999896	32.9855	20.593	51.5255	46.0933	40.3519	60.2072	-1.32313	-0.290805	-0.385379
SYTL2	synaptotagmin like 2	-0.41456	3.56385	3.63208	0.0566761	0.999896	9.59627	9.94792	12.4915	10.8014	13.5668	14.3838	-0.32848	-0.49954	-0.413222
LOC107055083	uncharacterized LOC107055083	0.897607	-1.78435	3.63196	0.0566799	0.999896	0.287627	0.3888	0.0926441	0.343398	0.264923	0.183233	2.06926	0.118624	0.906202
LOC101748065	myosin-5-like	-0.645596	-0.667606	3.62865	0.0567928	0.999896	0.392218	0.576497	0.725712	0.437051	0.655336	0.824547	-0.332084	-0.740578	-0.915799
COBLL1	cordon-bleu WH2 repeat protein like 1	-0.525595	1.05372	3.62844	0.0567999	0.999896	1.68654	1.54179	2.37786	1.81064	2.73289	2.13772	-0.625056	-0.696362	-0.239569
LOC121113482	uncharacterized LOC121113482	-0.873755	-2.00002	3.62714	0.0568443	0.999896	0.196109	0.17429	0.277932	0.0936539	0.237036	0.351196	-0.673245	-0.273452	-1.90687
LOC422276	sodium/hydrogen exchanger 2-like	0.431051	3.88966	3.62626	0.0568745	0.999896	19.4409	14.332	11.6268	17.1855	12.8836	13.2844	0.30178	0.59356	0.371461
LOC107049991	EH domain-containing protein 2-like	0.464963	3.75277	3.62445	0.0569364	0.999896	13.5969	19.4936	11.4724	13.7047	11.7124	10.7191	0.764833	0.215242	0.354483
DHCR7	7-dehydrocholesterol reductase	0.342613	6.20435	3.62311	0.0569823	0.999896	92.7073	82.5597	62.9362	71.9886	67.9737	64.0856	0.391548	0.447707	0.167767
ARHGEF33	Rho guanine nucleotide exchange factor 33	0.804435	1.52093	3.61875	0.0571319	0.999896	4.48436	4.57175	2.05361	1.76381	1.6732	2.47364	1.15459	1.42229	-0.487938
GK5	glycerol kinase 5 (putative)	0.597511	4.54974	3.61339	0.0573162	0.999896	33.8876	31.7476	17.2936	18.8556	24.345	14.2005	0.876411	0.477132	0.409051
CDC42EP4	CDC42 effector protein 4	0.696463	5.29855	3.61118	0.0573924	0.999896	50.2562	67.0077	32.8732	28.6425	37.2984	19.8655	1.02742	0.43019	0.527892
GZMK	granzyme K	-0.609582	2.07586	3.60672	0.0575463	0.999896	2.87627	3.39195	5.41968	3.68372	3.41611	6.35207	-0.676093	-0.248158	-0.786063
ADAM11	ADAM metallopeptidase domain 11	-0.694962	-0.383572	3.60671	0.0575469	0.999896	0.588327	0.375393	0.895559	0.733622	0.808712	1.03832	-1.25439	-0.459008	-0.501141
LOC121110690	uncharacterized LOC121110690	-1.33914	-2.21043	3.60523	0.0575982	0.999896	0.0522957	0.0536276	0.370576	0.218526	0.320696	0.122155	-2.78872	-2.61644	0.839088
CASZ1	castor zinc finger 1	0.544185	2.31011	3.59875	0.057823	0.999896	5.98786	6.44872	3.33519	5.10414	3.59737	5.09998	0.951246	0.735097	0.0011759
LRRC34	leucine rich repeat containing 34	-0.450689	3.42593	3.59803	0.0578482	0.999896	10.3546	7.73578	11.1945	9.08443	12.8	13.1469	-0.533169	-0.305874	-0.533261
VWF	von Willebrand factor	0.969951	3.75315	3.59147	0.0580768	0.999896	17.0746	27.2965	11.5959	9.05321	11.4475	4.22962	1.23509	0.576821	1.0979
CADM2	cell adhesion molecule 2	-0.78408	-0.97329	3.58749	0.0582159	0.999896	0.352996	0.34858	0.849237	0.359007	0.599562	0.381735	-1.28468	-0.764257	-0.0885609
LOC112532264	formin-like protein 3	-1.15898	-2.16819	3.58699	0.0582338	0.999896	0.0784436	0.21451	0.216169	0.0624359	0.404356	0.183233	-0.0111147	-2.3659	-1.55323
PSAT1	phosphoserine aminotransferase 1	1.0837	3.45541	3.58286	0.0583785	0.999896	10.9821	26.7736	5.75937	6.82112	11.0849	4.18381	2.21683	-0.0134453	0.705191
LOC107055347	uncharacterized LOC107055347	0.574074	6.98856	3.57658	0.0585996	0.999896	142.467	203.343	81.6194	109.856	135.39	89.0664	1.31693	0.073508	0.302661
BIRC6	baculoviral IAP repeat containing 6	0.489601	8.02127	3.57563	0.0586333	0.999896	295.406	390.181	177.938	224.707	240.759	229.636	1.13277	0.295106	-0.0313073
SCN9A	sodium voltage-gated channel alpha subunit 9	-0.460687	2.45554	3.5752	0.0586485	0.999896	4.5628	4.41087	6.62405	4.80757	6.73462	5.60387	-0.58665	-0.561676	-0.221116
LOC112532977	G-protein coupled receptor 35-like	1.08735	4.80794	3.57362	0.0587041	0.999896	38.725	63.0661	17.8649	12.3467	25.4047	10.4443	1.81974	0.608169	0.241415
LOC121106931	class I histocompatibility antigen%2C F10 alpha chain-like	-1.2568	0.421438	3.56549	0.0589924	0.999896	0.915176	0.804414	0.957322	0.593141	3.90413	0.671853	-0.251066	-2.09288	-0.179771
BCL2	BCL2%2C apoptosis regulator	-0.383945	5.45744	3.56513	0.0590049	0.999896	35.7311	33.9731	49.6727	44.6105	43.1127	56.3746	-0.548059	-0.270935	-0.337663
LOC121113455	transcription initiation factor TFIID subunit 4-like	-0.879501	-1.69425	3.56452	0.0590267	0.999896	0.183035	0.294952	0.355136	0.109263	0.432243	0.305388	-0.26789	-1.23972	-1.48284
CREB3L4	cAMP responsive element binding protein 3 like 4	0.523604	7.66881	3.5639	0.0590488	0.999896	230.742	168.619	172.117	320.593	138.136	190.562	-0.0296275	0.740186	0.750481
LOC112530078	translation initiation factor IF-2-like	0.674811	0.133712	3.5633	0.0590701	0.999896	1.08514	1.09937	0.941881	1.76381	0.641392	0.885625	0.223055	0.758598	0.993931
LOC121111280	collagen alpha-1(I) chain-like	0.588178	-0.227182	3.55912	0.0592192	0.999896	0.993619	1.08596	0.756593	0.889712	0.669279	0.549698	0.52138	0.570085	0.694698
RAB30	RAB30%2C member RAS oncogene family	0.896535	5.85256	3.55836	0.0592461	0.999896	75.1751	109.695	38.1385	40.5365	62.1593	20.7816	1.52418	0.274286	0.963912
KLHL29	kelch like family member 29	-0.808571	2.95719	3.55815	0.0592537	0.999896	5.43876	3.20425	11.1018	8.24154	6.0514	12.414	-1.79274	-0.153991	-0.590984
LOC107053818	uncharacterized LOC107053818	-0.519867	2.11036	3.55042	0.0595304	0.999896	3.08545	3.097	5.03366	4.40173	4.74073	5.3901	-0.700739	-0.619628	-0.29224
DTHD1	death domain containing 1	1.13893	0.538096	3.54843	0.0596019	0.999896	1.59502	3.45898	0.67939	0.796058	1.40827	0.564968	2.34804	0.179646	0.494705
CHRD	chordin	0.667034	2.19115	3.54709	0.05965	0.999896	5.92249	7.13247	3.90649	3.63689	4.0575	2.54999	0.868529	0.545612	0.512215
LOC121111015	uncharacterized LOC121111015	0.623315	0.986151	3.54587	0.0596937	0.999896	1.97416	2.19873	1.18893	2.93449	1.46405	1.95448	0.887006	0.431279	0.586322
ZSWIM6	zinc finger SWIM-type containing 6	0.341891	5.01494	3.54479	0.0597327	0.999896	33.953	39.2688	26.8513	35.1202	30.9123	27.714	0.54839	0.135357	0.341689
LOC107050336	uncharacterized LOC107050336	-0.802748	-0.430966	3.54467	0.0597369	0.999896	0.705993	0.308359	1.08085	0.546314	0.641392	1.00778	-1.80948	0.138446	-0.883378
LRRK2	leucine rich repeat kinase 2	0.403308	6.34519	3.54302	0.0597966	0.999896	102.552	75.6149	61.037	99.5072	66.2168	82.699	0.308987	0.631086	0.266931
LOC107049608	uncharacterized LOC107049608	1.10863	-2.15716	3.53802	0.0599769	0.999896	0.392218	0.227917	0.0772034	0.171699	0.20915	0.076347	1.56177	0.90712	1.16924
SLC1A4	solute carrier family 1 member 4	0.666866	7.25043	3.53335	0.0601463	0.999896	132.347	295.274	95.5778	132.786	135.878	121.529	1.62731	-0.037977	0.127797
NFKBIA	NFKB inhibitor alpha	0.516464	8.98349	3.53118	0.0602248	0.999896	541.928	822.031	410.676	423.394	441.222	397.615	1.00119	0.296595	0.0906271
LAMB1	laminin subunit beta 1	0.445609	3.51238	3.53039	0.0602536	0.999896	15.1527	13.1656	10.3607	11.0512	9.62089	8.9326	0.34565	0.655332	0.307046
SLC22A1	solute carrier family 22 member 1	-0.601932	0.596397	3.52952	0.0602852	0.999896	1.24202	1.26025	1.99185	1.03019	2.07755	1.2979	-0.660398	-0.742193	-0.333263
CD8BP	CD8b molecule pseudogene	-0.454713	4.88991	3.52819	0.0603336	0.999896	25.5988	18.649	36.054	30.7341	29.6714	37.0283	-0.95106	-0.212997	-0.268788
LDLRAD4	low density lipoprotein receptor class A domain containing 4	0.424019	6.86639	3.52651	0.0603949	0.999896	119.182	171.85	91.2235	109.965	102.288	105.374	0.91367	0.220527	0.0615276
SUCO	SUN domain containing ossification factor	0.416699	6.16101	3.51593	0.0607816	0.999896	76.4564	102.898	54.5056	65.9948	65.5336	63.765	0.916739	0.222403	0.049587
MAML3	mastermind like transcriptional coactivator 3	0.307166	5.42968	3.51354	0.0608694	0.999896	46.4778	47.1387	37.5517	49.3088	39.2504	38.7079	0.328032	0.243835	0.349216
HES4	hes family bHLH transcription factor 4	0.5948	2.51352	3.51078	0.0609708	0.999896	7.56981	8.16481	5.11086	4.76074	4.93593	3.52723	0.675851	0.616934	0.43265
ACLY	ATP citrate lyase	0.31369	7.12095	3.50863	0.0610498	0.999896	153.553	154.997	119.31	154.154	120.512	132.462	0.377526	0.349563	0.218796
LOC121106614	uncharacterized LOC121106614	0.788638	0.632912	3.50645	0.0611304	0.999896	2.1049	2.18533	0.571305	1.48285	1.22701	1.54221	1.93551	0.778605	-0.0566225
LOC107052050	uncharacterized LOC107052050	0.507318	1.41666	3.50619	0.0611398	0.999896	2.74553	3.21766	1.96097	3.34032	2.45402	2.12245	0.714446	0.161934	0.654259
LOC425940	pulmonary surfactant-associated protein B-like	0.561582	0.347662	3.50341	0.0612427	0.999896	1.37276	1.7429	1.11173	1.32676	0.878429	1.02305	0.648683	0.644086	0.375035
LOC107054049	uncharacterized LOC107054049	-0.429473	3.93723	3.50102	0.0613311	0.999896	13.0478	14.8012	19.9648	11.2385	16.8714	15.8191	-0.431742	-0.370775	-0.493222
USP12	ubiquitin specific peptidase 12	0.52747	3.12447	3.49284	0.0616349	0.999896	9.59627	11.5299	5.52776	9.66196	9.25836	6.56584	1.06062	0.051717	0.557336
OPRD1	opioid receptor delta 1	-1.07777	-2.13963	3.49259	0.0616442	0.999896	0.183035	0.160883	0.23161	0.031218	0.348583	0.229041	-0.525688	-0.929381	-2.87516
CHD7	chromodomain helicase DNA binding protein 7	0.536546	6.93556	3.49206	0.0616638	0.999896	135.773	202.525	89.7258	96.323	107.503	102.412	1.1745	0.336819	-0.0884299
LY86	lymphocyte antigen 86	-0.887617	6.62003	3.48878	0.0617861	0.999896	46.0464	39.4163	113.813	121.563	89.6416	179.553	-1.5298	-0.961079	-0.562707
GSTO2	glutathione S-transferase omega 2	-0.517209	6.48041	3.4863	0.0618786	0.999896	60.833	57.1536	95.8866	102.317	94.1034	125.285	-0.746484	-0.629392	-0.292174
FGL2	fibrinogen like 2	-0.382845	7.16164	3.48339	0.0619877	0.999896	139.721	106.531	141.313	126.542	156.89	187.89	-0.407618	-0.167204	-0.570271
CTDSP1	CTD small phosphatase 1	-0.32458	6.89824	3.47887	0.0621572	0.999896	112.397	103.314	143.83	101.973	132.866	121.147	-0.477333	-0.241371	-0.248569
CCNJ	cyclin J	-0.436373	4.06347	3.47511	0.0622984	0.999896	13.6884	13.0315	17.6641	15.8431	16.7041	23.2247	-0.438819	-0.287246	-0.551807
SLC38A4	solute carrier family 38 member 4	-0.973239	-1.98839	3.47118	0.0624469	0.999896	0.104591	0.134069	0.432339	0.218526	0.278866	0.183233	-1.68919	-1.41481	0.254126
SHANK3	SH3 and multiple ankyrin repeat domains 3	0.398237	4.14518	3.46968	0.0625033	0.999896	18.0943	22.8588	15.3789	19.3083	16.3416	14.002	0.571794	0.146992	0.463585
LOC421285	uncharacterized LOC421285	0.498995	1.75784	3.46933	0.0625165	0.999896	3.55611	4.29021	2.53227	3.93346	2.56557	3.23711	0.760616	0.471021	0.281093
LOC121111239	uncharacterized LOC121111239	0.684986	-0.646133	3.46869	0.0625407	0.999896	0.614475	0.95189	0.586746	0.686795	0.418299	0.397004	0.69806	0.554818	0.790725
LOC121109130	uncharacterized LOC121109130	-0.800173	-1.09068	3.46729	0.0625937	0.999896	0.274553	0.21451	0.46322	0.483878	0.669279	0.549698	-1.11065	-1.28552	-0.183995
F2RL2	coagulation factor II thrombin receptor like 2	0.998822	-0.441904	3.4669	0.0626087	0.999896	0.902102	1.48817	0.586746	0.421442	0.529846	0.290118	1.34273	0.767717	0.538693
YAP1	Yes associated protein 1	0.577557	1.46282	3.46203	0.0627931	0.999896	3.08545	4.12933	1.85288	2.57548	2.17516	2.53472	1.15614	0.504361	0.0230161
HMGCS1	3-hydroxy-3-methylglutaryl-CoA synthase 1	0.60873	7.50122	3.46176	0.0628034	0.999896	229.016	302.487	139.507	124.887	165.075	125.866	1.11654	0.472329	-0.0112558
TTC17	tetratricopeptide repeat domain 17	0.324828	6.99591	3.46055	0.0628493	0.999896	136.335	145.666	101.075	143.743	118.63	120.201	0.527243	0.200691	0.258048
B3GAT1	beta-1%2C3-glucuronyltransferase 1	0.99038	-1.50947	3.45887	0.0629132	0.999896	0.509884	0.455835	0.123525	0.31218	0.376469	0.137425	1.8837	0.437635	1.18374
LPO	lactoperoxidase	0.854487	-1.50461	3.45634	0.0630095	0.999896	0.575253	0.294952	0.308814	0.374616	0.16732	0.213772	-0.0662563	1.78159	0.809341
LOC417013	putative acyl-CoA dehydrogenase AidB-like	-0.764285	0.695334	3.45117	0.0632069	0.999896	1.73883	1.07255	2.43963	0.718013	2.0915	1.48113	-1.18561	-0.266416	-1.04462
GALNT14	polypeptide N-acetylgalactosaminyltransferase 14	0.838025	-1.78497	3.45074	0.0632236	0.999896	0.36607	0.294952	0.123525	0.343398	0.278866	0.152694	1.25567	0.392547	1.16924
LOC429249	IgGFc-binding protein-like	0.49266	2.75444	3.44458	0.0634595	0.999896	6.28856	8.24525	5.29615	9.0376	6.33026	5.11525	0.638618	-0.00953521	0.821136
LOC121108990	uncharacterized LOC121108990	-0.984405	-1.60323	3.44449	0.063463	0.999896	0.248405	0.21451	0.602186	0.140481	0.195206	0.412274	-1.48916	0.347693	-1.55323
LOC107051707	uncharacterized LOC107051707	2.866	-1.17022	3.44393	0.0634846	0.999896	0.143813	2.01104	0.0926441	0	0.16732	0.0305388	4.4401	-0.218411	#NUM!
CBSL	cystathionine-beta-synthase like	1.06237	2.40677	3.43875	0.063684	0.999896	5.2165	13.1924	2.77932	2.96571	4.96382	2.48891	2.2469	0.0716317	0.252861
S1PR1	sphingosine-1-phosphate receptor 1	-0.349921	6.08819	3.43504	0.063827	0.999896	61.7874	65.7341	76.8019	51.8686	83.9527	67.8877	-0.224502	-0.442263	-0.388288
TACR1	tachykinin receptor 1	1.10183	-2.44099	3.43409	0.0638639	0.999896	0.130739	0.227917	0.046322	0.280962	0.16732	0.076347	2.29874	-0.355914	1.87973
LOC112531791	uncharacterized LOC112531791	0.960589	-0.129911	3.43358	0.0638835	0.999896	1.5035	1.50157	0.509542	0.483878	0.446186	0.839817	1.5592	1.75261	-0.79543
SC5D	sterol-C5-desaturase	0.366883	6.19765	3.42838	0.0640851	0.999896	89.2296	91.3949	63.0134	67.3059	70.0373	59.2147	0.536454	0.3494	0.184778
COBL	cordon-bleu WH2 repeat protein	0.903156	-0.55522	3.42812	0.064095	0.999896	1.08514	0.858042	0.555864	0.593141	0.599562	0.198502	0.626315	0.855895	1.57922
LOC121107377	uncharacterized LOC121107377	1.53546	0.592936	3.42631	0.0641652	0.999896	1.34662	4.79967	0.694831	0.421442	1.18518	0.381735	2.7882	0.18423	0.142765
MIR1618	microRNA 1618	-1.22735	-1.66352	3.42463	0.0642306	0.999896	0.143813	0.0670345	0.67939	0.31218	0.237036	0.305388	-3.34126	-0.720911	0.0317334
EML5	EMAP like 5	-0.608321	0.376369	3.42253	0.0643126	0.999896	1.03284	0.925076	1.91464	1.06141	1.58954	1.0994	-1.04943	-0.621989	-0.0507288
PCSK6	proprotein convertase subtilisin/kexin type 6	0.599984	1.24929	3.42218	0.064326	0.999896	2.66708	3.56624	1.43598	2.24769	2.02178	2.13772	1.31236	0.399636	0.0723753
LOC107055303	uncharacterized LOC107055303	-0.518558	1.42907	3.4161	0.0645634	0.999896	2.39253	2.44006	3.33519	1.7326	3.13725	2.94699	-0.450853	-0.390961	-0.766308
DUSP4	dual specificity phosphatase 4	1.03003	5.04242	3.40732	0.0649078	0.999896	34.5021	82.4793	24.5044	15.609	25.4605	14.964	1.75099	0.438425	0.0608797
LOC107053149	uncharacterized LOC107053149	-1.65331	-2.33084	3.40731	0.0649083	0.999896	0.183035	0.0268138	0.339695	0.031218	0.376469	0.0610776	-3.66319	-1.04041	-0.968267
CGTL	cystine/glutamate transporter-like	1.10249	3.32674	3.40064	0.065171	0.999896	14.3552	22.4029	6.22259	4.1676	9.06315	3.77154	1.8481	0.663487	0.144062
SPTBN5	spectrin beta%2C non-erythrocytic 5	0.795814	-0.315932	3.40052	0.0651757	0.999896	0.73214	0.91167	0.586746	1.31115	0.33464	0.778739	0.635776	1.12951	0.751625
STARD4	StAR related lipid transfer domain containing 4	0.450936	6.7764	3.39954	0.0652147	0.999896	131.694	159.381	90.2044	88.659	97.8821	89.723	0.821212	0.428071	-0.0172101
HTR1B	5-hydroxytryptamine receptor 1B	-0.679694	1.53265	3.39832	0.0652629	0.999896	1.97416	1.47476	3.42783	3.16862	2.88627	4.27543	-1.21682	-0.547962	-0.432214
SLC13A2	solute carrier family 13 member 2	-0.855192	-1.62283	3.39432	0.0654212	0.999896	0.169961	0.201104	0.293373	0.265353	0.29281	0.564968	-0.544797	-0.784758	-1.09026
LOC121108733	protein spinster homolog 1-like	0.522335	1.40216	3.39173	0.0655243	0.999896	3.08545	3.08359	1.86832	3.07497	1.89629	2.67214	0.722867	0.7023	0.202574
PTGR1	Prostaglandin reductase 1	-0.488274	4.84936	3.39049	0.0655736	0.999896	20.866	19.1719	33.2283	31.8891	28.1515	39.5019	-0.793423	-0.43206	-0.308857
MXRA5	matrix remodeling associated 5	-1.10847	0.202595	3.38938	0.0656177	0.999896	0.575253	0.227917	1.7448	1.34237	1.10152	1.77125	-2.93648	-0.937229	-0.399983
TTC36	tetratricopeptide repeat domain 36	0.815954	-1.59103	3.3833	0.0658602	0.999896	0.300701	0.482649	0.308814	0.374616	0.195206	0.152694	0.644237	0.623327	1.29477
HMX3	H6 family homeobox 3	0.884342	-1.72423	3.38134	0.0659383	0.999896	0.444514	0.34858	0.123525	0.265353	0.29281	0.152694	1.49668	0.602266	0.797268
LOC121111149	uncharacterized LOC121111149	-0.771129	-1.02099	3.38122	0.0659433	0.999896	0.235331	0.496056	0.46322	0.296571	0.669279	0.626045	0.098803	-1.50792	-1.07789
IQCB1	IQ motif containing B1	-0.397867	4.24128	3.37983	0.065999	0.999896	15.5841	14.3186	19.8413	18.9961	21.6679	22.9041	-0.470617	-0.475482	-0.2699
LOC107053794	uncharacterized LOC107053794	0.769719	-1.07358	3.37773	0.066083	0.999896	0.666771	0.576497	0.216169	0.437051	0.460129	0.305388	1.41515	0.535151	0.51716
LOC107051858	uncharacterized LOC107051858	0.946662	2.36646	3.37464	0.0662072	0.999896	6.60234	10.9937	3.24254	2.63792	4.64312	2.61107	1.76147	0.507881	0.0147603
LOC121110852	uncharacterized LOC121110852	-0.79636	-1.37766	3.37378	0.0662418	0.999896	0.235331	0.281545	0.663949	0.265353	0.33464	0.366465	-1.23771	-0.507917	-0.465766
LOC776273	1-phosphatidylinositol-4%2C5-bisphosphate phosphodiesterase gamma-1-like	0.455522	3.04685	3.37166	0.0663268	0.999896	9.87082	8.23184	7.50417	10.4736	7.4039	5.92452	0.133523	0.414885	0.821989
DNAJC5B	DnaJ heat shock protein family (Hsp40) member C5 beta	-0.741853	-1.91922	3.36897	0.0664352	0.999896	0.183035	0.17429	0.277932	0.171699	0.33464	0.274849	-0.673245	-0.870487	-0.67876
LYPD2	LY6/PLAUR domain containing 2	-1.07114	-1.10105	3.36777	0.0664836	0.999896	0.339922	0.120662	0.911	0.390224	0.571676	0.305388	-2.91648	-0.749992	0.353661
ZBED1	zinc finger BED-type containing 1	0.306574	5.63535	3.36595	0.0665572	0.999896	52.2435	58.9904	43.9133	53.57	43.3358	46.0067	0.425822	0.26969	0.219582
CYP2AB3	cytochrome P450%2C family 2%2C subfamily AB%2C polypeptide 3	1.41324	-1.97276	3.36522	0.0665869	0.999896	0.49681	0.335173	0.262492	0.140481	0.0418299	0.0610776	0.352634	3.57009	1.20166
ID1	inhibitor of DNA binding 1%2C HLH protein	0.719662	2.77517	3.36353	0.066655	0.999896	8.90335	10.5378	6.46964	5.99385	6.13506	2.84011	0.703819	0.537271	1.07754
SUOX	sulfite oxidase	-0.348859	5.57305	3.36299	0.0666768	0.999896	44.386	44.7791	58.7672	36.3845	54.2813	46.8618	-0.392187	-0.290351	-0.365086
LOC419250	uncharacterized LOC419250	0.81211	-1.93063	3.3598	0.0668062	0.999896	0.379144	0.21451	0.185288	0.296571	0.16732	0.152694	0.211278	1.18014	0.957733
LOC418423	uncharacterized LOC418423	0.578884	2.57317	3.35971	0.0668099	0.999896	7.426	8.44635	4.40059	5.40071	3.69498	6.15357	0.94063	1.00702	-0.188274
S100A4	S100 calcium binding protein A4	0.839054	-1.57702	3.35896	0.0668404	0.999896	0.235331	0.522869	0.247051	0.421442	0.181263	0.229041	1.08164	0.376605	0.87973
LOC121110582	uncharacterized LOC121110582	0.828219	-0.334715	3.35834	0.0668654	0.999896	1.22895	1.00552	0.571305	0.686795	0.780826	0.290118	0.815606	0.654354	1.24324
CYP24A1	cytochrome P450 family 24 subfamily A member 1	1.06602	-2.25995	3.35679	0.0669285	0.999896	0.261479	0.17429	0.200729	0.296571	0.0418299	0.106886	-0.20376	2.64409	1.47231
TAGAP	T-cell activation RhoGTPase activating protein	-0.335676	7.71552	3.35286	0.0670882	0.999896	206.83	165.562	228.723	185.06	225.756	249.013	-0.466229	-0.126322	-0.428229
TMEM8B	transmembrane protein 8B	0.637001	2.17779	3.35017	0.0671981	0.999896	6.35393	6.38169	3.70576	3.66811	4.30848	2.53472	0.784167	0.56047	0.533211
SPINK4	serine peptidase inhibitor%2C Kazal type 4	-0.784087	-1.0744	3.34972	0.0672164	0.999896	0.326848	0.3888	0.648508	0.265353	0.711109	0.335927	-0.738096	-1.12145	-0.340235
LOC421108	chloride channel protein D-like	0.7421	-1.69827	3.34737	0.0673123	0.999896	0.392218	0.281545	0.247051	0.374616	0.20915	0.167963	0.188558	0.90712	1.15726
CX3CL1	C-X3-C motif chemokine ligand 1	-0.652918	1.03553	3.34546	0.0673908	0.999896	2.2095	1.42113	2.60947	1.07702	2.06361	2.74849	-0.876719	0.0985463	-1.3516
LOC121110441	uncharacterized LOC121110441	0.603827	-0.123085	3.34305	0.0674896	0.999896	1.2028	1.17981	0.602186	0.827276	0.822655	0.687123	0.97027	0.548039	0.267801
ANKRD28	ankyrin repeat domain 28	0.410388	5.35648	3.3401	0.0676105	0.999896	44.7913	58.8161	32.796	36.5562	37.5215	35.1501	0.842691	0.255503	0.0565866
LOC421506	uncharacterized LOC421506	0.569061	1.89839	3.33182	0.0679516	0.999896	3.33385	5.73816	2.54771	4.18321	3.0257	3.35927	1.17138	0.139922	0.316463
FOXJ1	forkhead box J1	0.690669	-1.23802	3.32601	0.0681923	0.999896	0.405292	0.603311	0.247051	0.45266	0.33464	0.320657	1.28809	0.276354	0.497397
LOC121109554	uncharacterized LOC121109554	-0.960733	-2.40757	3.3253	0.0682217	0.999896	0.0915176	0.0670345	0.247051	0.171699	0.237036	0.152694	-1.88183	-1.37299	0.169237
FOXF1	forkhead box F1	0.628865	0.775056	3.32412	0.0682707	0.999896	2.47097	1.90378	1.26614	1.74821	1.74291	0.946702	0.588435	0.503578	0.884892
TMEM63B	transmembrane protein 63B	0.363528	4.52771	3.31091	0.0688214	0.999896	25.0497	28.4495	20.042	24.272	22.142	18.2622	0.505374	0.178007	0.410431
MAF	MAF bZIP transcription factor	0.46875	3.60239	3.30405	0.0691094	0.999896	11.8188	12.4148	10.2217	17.9815	10.8479	9.42122	0.280421	0.123673	0.932532
NR4A3	nuclear receptor subfamily 4 group A member 3	1.62969	6.27035	3.30168	0.0692089	0.999896	64.6375	269.063	34.3864	16.1553	62.1314	16.5368	2.96804	0.0570497	-0.0336691
GLT8D2	glycosyltransferase 8 domain containing 2	-0.713331	-1.41862	3.30145	0.0692186	0.999896	0.235331	0.241324	0.509542	0.31218	0.460129	0.320657	-1.07823	-0.967349	-0.038656
PPM1E	protein phosphatase%2C Mg2+/Mn2+ dependent 1E	0.674095	5.36586	3.3014	0.0692211	0.999896	50.1778	72.7325	29.1211	29.0639	42.304	23.8203	1.32053	0.246254	0.28704
LOC112531764	uncharacterized LOC112531764	-0.851404	-1.05039	3.30089	0.0692422	0.999896	0.300701	0.254731	0.880119	0.421442	0.529846	0.351196	-1.78872	-0.817245	0.263059
LOC107052742	uncharacterized LOC107052742	-0.786426	-1.08497	3.29959	0.069297	0.999896	0.339922	0.442428	0.710271	0.187308	0.460129	0.519159	-0.682928	-0.436834	-1.47077
LOC112532841	uncharacterized LOC112532841	-0.796756	-1.62604	3.29956	0.0692984	0.999896	0.169961	0.201104	0.478661	0.280962	0.390413	0.25958	-1.25107	-1.1998	0.114196
LOC100858172	T-cell surface glycoprotein CD8 alpha chain-like	0.734525	0.991107	3.29433	0.0695193	0.999896	2.47097	3.1104	1.01908	1.74821	2.17516	1.20628	1.60983	0.18396	0.535308
CPNE7	copine VII	0.70684	5.63531	3.29173	0.0696296	0.999896	97.0609	47.1923	41.3501	40.5521	46.5567	25.3167	0.19066	1.0599	0.679691
NMB	neuromedin B	-0.530993	-0.208592	3.29162	0.0696343	0.999896	0.640623	0.697159	1.03453	0.718013	1.00392	0.931433	-0.569409	-0.648095	-0.375442
LOC416959	melanotransferrin-like	0.483659	2.22086	3.29143	0.0696422	0.999896	6.22319	5.51024	3.48959	4.46417	3.9599	4.13801	0.659056	0.652191	0.109456
MAMLD1	mastermind like domain containing 1	0.619603	5.85181	3.28922	0.069736	0.999896	61.9835	104.172	44.0831	43.6271	55.7314	36.7229	1.24066	0.153394	0.248545
CFAP58	cilia and flagella associated protein 58	-0.636948	0.706139	3.28884	0.0697524	0.999896	1.8042	0.925076	1.96097	1.03019	1.88235	2.01556	-1.08392	-0.0611709	-0.968267
LOC101748000	uncharacterized LOC101748000	0.863422	-1.93655	3.28584	0.0698799	0.999896	0.183035	0.375393	0.200729	0.343398	0.139433	0.152694	0.903155	0.392547	1.16924
HHLA2	HERV-H LTR-associating 2	0.677269	3.51312	3.28561	0.0698898	0.999896	15.4142	18.944	9.65042	7.66401	9.92764	6.70326	0.973074	0.634735	0.193235
GALR3	galanin receptor 3	-1.16008	-2.4355	3.28315	0.0699944	0.999896	0.169961	0.0536276	0.108085	0.0624359	0.223093	0.320657	-1.01111	-0.39244	-2.36058
LOC107054446	uncharacterized LOC107054446	-0.592593	-0.817349	3.28255	0.0700199	0.999896	0.457588	0.469242	0.694831	0.359007	0.613506	0.641315	-0.56633	-0.423028	-0.837022
MAOB	monoamine oxidase B	-0.866252	-0.424837	3.28222	0.0700342	0.999896	0.509884	0.241324	1.14261	0.780449	0.697166	0.946702	-2.24329	-0.451334	-0.278607
LOC121110137	uncharacterized LOC121110137	-1.19675	-1.39652	3.2818	0.070052	0.999896	0.392218	0.120662	0.849237	0.124872	0.278866	0.351196	-2.81519	0.492083	-1.49183
AGR3	anterior gradient 3%2C protein disulphide isomerase family member	-0.628619	1.4591	3.28041	0.0701116	0.999896	2.18335	1.38091	2.93373	2.85644	3.15119	3.83262	-1.08711	-0.529354	-0.42411
DTNA	dystrobrevin alpha	0.692229	2.59186	3.27481	0.0703509	0.999896	10.1062	7.10566	4.4778	5.01048	6.20477	3.06915	0.66618	0.703783	0.707111
PTX3	pentraxin 3	0.860837	-0.837099	3.27455	0.0703624	0.999896	0.875954	0.321766	0.416898	0.858494	0.390413	0.320657	-0.373685	1.16585	1.42078
NCALD	neurocalcin delta	0.557438	2.61529	3.27164	0.0704871	0.999896	6.88996	9.53231	4.18442	5.35388	4.93593	5.68021	1.1878	0.481174	-0.0853607
LOC107055626	uncharacterized LOC107055626	-0.474382	1.24624	3.27055	0.070534	0.999896	2.01339	1.78312	2.8102	2.0916	2.62134	2.74849	-0.656272	-0.380682	-0.394031
LOC101750098	uncharacterized LOC101750098	-0.630367	-0.306385	3.26999	0.0705583	0.999896	0.73214	0.496056	1.20437	0.60875	0.836599	0.809278	-1.27971	-0.192415	-0.410785
SLC4A9	solute carrier family 4 member 9	0.737175	-0.38501	3.26572	0.070742	0.999896	1.04591	1.11277	0.571305	0.593141	0.697166	0.381735	0.961826	0.585192	0.635805
LOC121110241	uncharacterized LOC121110241	0.78733	1.5376	3.26538	0.0707564	0.999896	3.88296	5.26891	2.02273	1.74821	2.53768	1.75598	1.3812	0.613645	-0.00640177
DENND3	DENN domain containing 3	0.339823	5.81593	3.26403	0.0708149	0.999896	59.8525	66.0692	42.2611	62.7949	49.68	57.1686	0.644647	0.268745	0.135425
LCK	LCK proto-oncogene%2C Src family tyrosine kinase	-0.326484	5.73791	3.26342	0.0708413	0.999896	51.4852	41.6955	61.6083	48.8093	54.1001	62.3449	-0.563234	-0.0714733	-0.353117
XRRA1	X-ray radiation resistance associated 1	0.958888	-2.10394	3.263	0.0708594	0.999896	0.235331	0.187697	0.138966	0.390224	0.195206	0.076347	0.43367	0.26969	2.35366
HS3ST1	heparan sulfate-glucosamine 3-sulfotransferase 1	-0.482314	4.56211	3.26112	0.0709407	0.999896	18.9311	14.3856	27.1138	25.7548	24.2753	31.119	-0.914403	-0.358734	-0.272955
PAM	peptidylglycine alpha-amidating monooxygenase	0.727564	6.22535	3.26112	0.0709408	0.999896	80.64	49.3106	58.165	149.846	43.5729	67.2311	-0.238254	0.888067	1.15628
SNAI2	snail family transcriptional repressor 2	0.494831	3.19577	3.26081	0.0709541	0.999896	8.78569	11.2216	8.84751	12.0501	5.87013	8.0317	0.342933	0.581761	0.585271
LOC101751137	uncharacterized LOC101751137	-1.2353	-2.22204	3.25962	0.0710056	0.999896	0.0784436	0.0268138	0.23161	0.234135	0.20915	0.351196	-3.11065	-1.41481	-0.584938
FABP7	fatty acid binding protein 7	-0.464358	5.17878	3.25686	0.071125	0.999896	36.2017	20.593	42.8016	34.4646	45.6922	37.41	-1.05551	-0.33589	-0.118308
XCL1	X-C motif chemokine ligand 1	-0.75072	4.8363	3.25618	0.0711549	0.999896	19.0095	12.3209	35.3746	32.5135	23.1041	48.9384	-1.5216	-0.281426	-0.589928
LOC112532908	uncharacterized LOC112532908	-1.09348	-1.99902	3.25421	0.0712402	0.999896	0.0915176	0.134069	0.524983	0.202917	0.237036	0.152694	-1.96929	-1.37299	0.410245
SPSB1	splA/ryanodine receptor domain and SOCS box containing 1	0.343361	6.31079	3.24848	0.0714899	0.999896	82.2089	80.5755	72.3241	103.488	63.1214	74.423	0.155864	0.381166	0.475636
LOC112532651	uncharacterized LOC112532651	0.498289	3.85355	3.24237	0.0717568	0.999896	22.461	14.7074	10.2989	13.5018	13.0091	12.5667	0.514045	0.787901	0.103541
LOC107054948	uncharacterized LOC107054948	1.14653	1.19407	3.24173	0.0717846	0.999896	2.68016	0.884856	0.988203	5.79093	1.33856	1.8934	-0.159366	1.00164	1.61281
SCD5	stearoyl-CoA desaturase 5	-0.630292	1.93204	3.24095	0.071819	0.999896	2.64094	2.49368	4.57044	3.79298	3.13725	6.10776	-0.874054	-0.24845	-0.68731
LOC107054097	uncharacterized LOC107054097	-0.426009	4.12002	3.24082	0.0718247	0.999896	17.9505	11.8517	21.4471	14.6412	19.3812	18.8882	-0.855688	-0.110633	-0.367452
LOC112530001	uncharacterized LOC112530001	1.10153	-2.47219	3.24064	0.0718328	0.999896	0.313774	0.187697	0.0772034	0.109263	0.0557733	0.152694	1.28167	2.49208	-0.48284
TRPV2	transient receptor potential cation channel subfamily V member 2	-0.379552	4.19521	3.24029	0.0718479	0.999896	17.323	13.9968	20.5979	16.3738	18.9908	22.4613	-0.557397	-0.132614	-0.456049
CLSTN3	calsyntenin 3	-0.342062	5.29126	3.23942	0.0718863	0.999896	36.071	28.8114	42.5699	38.6634	44.6325	44.0369	-0.563194	-0.307257	-0.187744
ADGRL4	adhesion G protein-coupled receptor L4	0.965527	0.778368	3.23514	0.072074	0.999896	2.88934	2.62775	1.43598	1.15506	1.50588	0.473351	0.871791	0.940135	1.28699
LARP6L	La ribonucleoprotein domain family member 6-like	-0.965618	-0.935311	3.23459	0.0720985	0.999896	0.522957	0.227917	0.849237	0.249744	0.794769	0.320657	-1.89766	-0.603842	-0.360584
CCDC88A	coiled-coil domain containing 88A	0.338729	7.82052	3.23154	0.0722328	0.999896	278.501	255.361	182.54	223.443	216.233	200.06	0.48433	0.365096	0.159474
MCRIP2	MAPK regulated corepressor interacting protein 2	-0.56217	3.41418	3.23099	0.0722572	0.999896	7.71362	10.3635	13.526	7.67962	16.0766	8.42871	-0.384222	-1.05949	-0.134277
LOC107055485	60S ribosomal protein L17-like	-1.43828	0.486691	3.23069	0.0722703	0.999896	0.889028	0.817821	0.802915	0.515096	0.515903	4.71824	0.0265378	0.78513	-3.19534
CNIH3	cornichon family AMPA receptor auxiliary protein 3	-0.799127	-0.157737	3.22707	0.0724301	0.999896	0.719067	0.710566	1.7448	0.468269	0.808712	0.76347	-1.29602	-0.169501	-0.705232
LOC112531740	uncharacterized LOC112531740	-0.784839	-1.56275	3.22573	0.0724895	0.999896	0.209183	0.254731	0.416898	0.218526	0.515903	0.24431	-0.71072	-1.30233	-0.160912
GATA3	GATA binding protein 3	-0.341766	5.19619	3.22452	0.072543	0.999896	36.3848	27.2026	40.3928	33.3564	42.1367	40.3265	-0.570353	-0.211743	-0.273764
MAPK4	mitogen-activated protein kinase 4	0.349277	7.67689	3.2245	0.0725441	0.999896	228.702	259.625	169.338	199.42	199.863	170.666	0.616523	0.194457	0.224637
CPEB2	cytoplasmic polyadenylation element binding protein 2	0.441479	4.96946	3.22215	0.0726483	0.999896	29.7563	46.2136	23.9331	32.1857	31.5955	24.1104	0.949313	-0.0865271	0.416767
LOC107054261	uncharacterized LOC107054261	-1.02998	-1.83422	3.21807	0.0728296	0.999896	0.287627	0.0804414	0.370576	0.124872	0.432243	0.213772	-2.20376	-0.587644	-0.775622
LOC107052673	uncharacterized LOC107052673	0.694958	1.15651	3.21738	0.07286	0.999896	2.26179	3.96844	1.4051	1.9199	2.16121	1.46586	1.4979	0.065624	0.389285
LOC112530238	small nucleolar RNA SNORD103/SNORD85	0.678174	-0.389324	3.20973	0.0732014	0.999896	0.92825	1.05915	0.432339	0.718013	0.780826	0.473351	1.29267	0.249512	0.601099
HRH3	histamine receptor H3	0.454639	2.2258	3.20859	0.0732526	0.999896	5.54335	4.83989	3.45871	5.7441	4.21088	4.0922	0.48474	0.396636	0.489206
CFLAR	CASP8 and FADD like apoptosis regulator	0.54107	7.18874	3.2084	0.073261	0.999896	184.604	227.837	112.3	106.235	139.879	104.29	1.02064	0.400251	0.0266549
PIK3CB	phosphatidylinositol-4%2C5-bisphosphate 3-kinase catalytic subunit beta	0.316128	7.33071	3.20741	0.0733052	0.999896	167.791	186.745	129.115	181.002	149.166	151.869	0.532412	0.16975	0.253172
LOC100858860	uncharacterized LOC100858860	-0.70637	-0.278189	3.20384	0.0734656	0.999896	0.666771	0.3888	1.28158	0.76484	0.892372	0.794009	-1.72082	-0.420454	-0.0539965
RAB3A	RAB3A%2C member RAS oncogene family	0.499322	5.65098	3.20266	0.0735185	0.999896	58.1398	78.2025	41.2575	40.1151	48.5506	35.028	0.922558	0.260036	0.195636
LOC121107807	free fatty acid receptor 2-like	0.749574	-1.27449	3.20005	0.0736362	0.999896	0.601401	0.3888	0.308814	0.45266	0.362526	0.183233	0.332293	0.730242	1.30475
LOC101748001	-	-0.399046	4.78744	3.19977	0.0736485	0.999896	23.3501	20.231	34.0621	27.8152	25.9206	34.1576	-0.7516	-0.150674	-0.296335
RGS22	regulator of G-protein signaling 22	1.28786	-1.72639	3.19837	0.0737119	0.999896	0.49681	0.0938483	0.216169	0.577532	0.181263	0.076347	-1.20376	1.45461	2.91926
BCAT1	branched chain amino acid transaminase 1	0.449188	7.79474	3.19412	0.0739037	0.999896	196.475	292.002	156.97	280.447	170.652	235.576	0.895492	0.203288	0.251532
LOC107054195	uncharacterized LOC107054195	0.694193	-1.52792	3.19288	0.0739595	0.999896	0.405292	0.455835	0.216169	0.31218	0.278866	0.229041	1.07635	0.539388	0.446771
CSF1	colony stimulating factor 1	1.09839	7.25824	3.19204	0.0739976	0.999896	171.033	381.547	91.6404	73.3934	150.839	49.8698	2.05781	0.18127	0.557483
LOC107053207	uncharacterized LOC107053207	0.984116	-1.08523	3.19063	0.0740612	0.999896	1.00669	0.429021	0.277932	0.31218	0.390413	0.213772	0.626315	1.36655	0.546307
LOC121109998	uncharacterized LOC121109998	-0.762916	-0.0665672	3.18296	0.0744096	0.999896	0.705993	0.56309	1.822	0.796058	0.906315	0.778739	-1.69409	-0.36036	0.0317334
LOC107053280	uncharacterized LOC107053280	1.0016	-1.70966	3.17961	0.0745627	0.999896	0.470662	0.482649	0.185288	0.140481	0.223093	0.137425	1.3812	1.07705	0.0317334
PIANP	PILR alpha associated neural protein	-0.56438	4.24946	3.17509	0.0747691	0.999896	20.0816	10.1088	22.2655	15.7807	27.9703	17.743	-1.13919	-0.478023	-0.169094
LOC770617	transmembrane protein 100-like	-1.04754	4.82843	3.17306	0.0748622	0.999896	10.786	6.71686	40.4855	38.0391	38.9716	35.3334	-2.59154	-1.85326	0.106451
LOC101750994	uncharacterized LOC101750994	1.09376	-1.74903	3.17226	0.0748987	0.999896	0.418366	0.375393	0.046322	0.296571	0.320696	0.137425	3.01863	0.383558	1.10974
LOC112533292	uncharacterized LOC112533292	-0.96215	-1.80355	3.16908	0.0750448	0.999896	0.274553	0.107255	0.494102	0.140481	0.320696	0.213772	-2.20376	-0.224124	-0.605697
PIP5K1B	phosphatidylinositol-4-phosphate 5-kinase type 1 beta	-0.4496	3.10082	3.16557	0.0752063	0.999896	7.26911	8.43294	10.3298	5.97824	8.72851	10.5664	-0.292706	-0.263958	-0.821694
TGM2	transglutaminase 2	0.416783	4.47166	3.16295	0.0753268	0.999896	24.7359	23.6632	18.1274	27.6123	15.2679	23.5454	0.384476	0.696101	0.229865
HIST1H111L	histone cluster 1%2C H1.11L (similar to human histone cluster 1%2C class H1 genes)	0.72232	0.359784	3.16227	0.0753583	0.999896	1.45121	2.23895	0.957322	0.983366	1.1573	0.717662	1.22575	0.326497	0.454424
CDH1	cadherin 1	0.361317	7.0506	3.16113	0.0754109	0.999896	161.084	141.765	114.354	144.305	137.927	95.8002	0.309995	0.223905	0.591021
SLC7A5	solute carrier family 7 member 5	0.671165	8.1962	3.15955	0.0754838	0.999896	249.268	581.243	176.734	250.306	269.357	232.66	1.71756	-0.111823	0.105469
MYLKSML	myosin light chain kinase%2C smooth muscle-like	-0.562677	1.05921	3.15907	0.0755063	0.999896	1.79113	1.17981	2.33154	2.01356	2.74683	2.27514	-0.982733	-0.6169	-0.176208
SPTLC2	serine palmitoyltransferase long chain base subunit 2	0.329627	4.95374	3.1582	0.0755464	0.999896	34.9466	37.0433	25.508	31.4521	26.7154	30.096	0.538262	0.387482	0.0635854
BRWD3	bromodomain and WD repeat domain containing 3	0.354293	7.07726	3.15579	0.0756579	0.999896	161.476	164.61	104.919	128.431	134.246	116.383	0.64977	0.26644	0.142106
GRIP2	glutamate receptor interacting protein 2	-0.540985	0.803652	3.15318	0.0757793	0.999896	1.60809	1.15299	2.45507	1.43603	1.85446	1.80179	-1.09038	-0.205648	-0.327348
SLC7A9	solute carrier family 7 member 9	-0.61683	-0.233461	3.15053	0.0759024	0.999896	0.73214	0.710566	1.09629	0.499487	0.752939	1.1452	-0.625586	-0.0404124	-1.19709
LOC121107285	uncharacterized LOC121107285	-0.840218	-0.994854	3.14856	0.075994	0.999896	0.470662	0.308359	0.833797	0.234135	0.641392	0.351196	-1.43509	-0.446517	-0.584938
LOC112531507	uncharacterized LOC112531507	-0.835804	-1.93912	3.14367	0.0762219	0.999896	0.209183	0.134069	0.416898	0.15609	0.20915	0.274849	-1.63672	0.000229598	-0.816264
DCSTAMP	dendrocyte expressed seven transmembrane protein	-0.465424	3.71843	3.14366	0.0762227	0.999896	11.5181	8.43294	16.1509	13.1584	12.8697	16.6894	-0.937511	-0.160068	-0.342956
SALL3	spalt like transcription factor 3	0.689405	0.985109	3.1415	0.0763238	0.999896	2.65401	2.94952	1.49775	1.60772	1.97995	0.992511	0.977687	0.422709	0.695866
SLC4A2	solute carrier family 4 member 2	0.434665	7.84468	3.14073	0.0763595	0.999896	240.809	338.927	206.982	212.875	217.864	161.581	0.711465	0.144459	0.397753
GPX8	glutathione peroxidase 8 (putative)	1.14447	-2.3807	3.13946	0.0764189	0.999896	0.209183	0.361986	0.154407	0.0936539	0.0557733	0.0916164	1.2292	1.90712	0.0317334
COLEC10	collectin subfamily member 10	-0.982421	-1.98203	3.13911	0.0764356	0.999896	0.196109	0.187697	0.293373	0.0624359	0.418299	0.183233	-0.644332	-1.09288	-1.55323
GLP1R	glucagon like peptide 1 receptor	-0.704471	-1.34553	3.13828	0.0764744	0.999896	0.274553	0.321766	0.494102	0.234135	0.543789	0.320657	-0.618797	-0.985965	-0.453693
LOC416169	rho GTPase-activating protein 7-like	0.583842	3.51818	3.138	0.0764877	0.999896	12.0019	20.0299	8.75486	9.08443	9.73243	8.94787	1.194	0.302387	0.0218519
HIVEP2	HIVEP zinc finger 2	0.808482	7.28293	3.13483	0.0766365	0.999896	176.681	331.016	102.989	86.9576	142.947	93.6014	1.68441	0.30567	-0.106217
OSGIN1	oxidative stress induced growth inhibitor 1	0.728927	3.93	3.13478	0.0766386	0.999896	13.6884	11.2618	12.4606	31.9984	11.796	10.0931	-0.145939	0.214652	1.66464
RNLS	renalase%2C FAD-dependent amine oxidase	0.47451	3.12132	3.12941	0.0768915	0.999896	9.45246	12.5891	6.8711	8.21032	8.19867	6.70326	0.87356	0.2053	0.292575
LOC121113410	uncharacterized LOC121113410	1.32017	-0.867341	3.1293	0.0768968	0.999896	0.784436	1.26025	0.308814	0.15609	0.432243	0.137425	2.0289	0.859814	0.183736
GCNT7	glucosaminyl (N-acetyl) transferase family member 7	0.514793	5.27188	3.12805	0.0769559	0.999896	31.0245	42.5267	27.5771	62.7325	37.633	30.1571	0.624901	-0.278593	1.05672
LCT	lactase	0.819581	3.88089	3.12769	0.076973	0.999896	18.6434	28.798	8.77031	8.85029	15.1982	7.92482	1.71527	0.294766	0.159348
MYO7L2	myosin-7-like 2	0.675513	1.62604	3.12614	0.0770458	0.999896	3.29463	5.41639	2.67124	2.55987	2.69106	1.6949	1.01982	0.291943	0.59487
LMO7	LIM domain 7	-0.484629	1.04912	3.12548	0.0770773	0.999896	1.67346	1.62224	2.6558	1.81064	2.42614	2.06137	-0.711161	-0.535823	-0.187101
ADD3	adducin 3 (gamma)	-0.343272	6.95895	3.12274	0.0772069	0.999896	130.033	94.7466	137.221	104.174	146.53	133.577	-0.534358	-0.172317	-0.358668
E2F1	E2F transcription factor 1	-0.368773	5.2245	3.12271	0.0772083	0.999896	29.1026	32.0693	42.8479	36.6655	34.8025	48.6788	-0.41803	-0.258044	-0.408872
TEX33	testis expressed 33	0.652231	-0.927617	3.12255	0.0772161	0.999896	0.771362	0.469242	0.339695	0.577532	0.418299	0.397004	0.466092	0.882873	0.540747
CNTN6	contactin 6	-1.1506	-1.77911	3.12229	0.0772282	0.999896	0.326848	0.0804414	0.524983	0.0780449	0.264923	0.305388	-2.70626	0.303049	-1.96827
C1S	complement C1s	-1.2696	3.82598	3.1199	0.0773416	0.999896	9.02102	2.68138	19.517	13.2052	5.82831	34.7073	-2.86368	0.630214	-1.39413
LOC121110701	uncharacterized LOC121110701	-1.12324	-1.93722	3.11928	0.0773711	0.999896	0.235331	0.120662	0.432339	0.0780449	0.404356	0.122155	-1.84119	-0.780936	-0.646339
ANKIB1	ankyrin repeat and IBR domain containing 1	0.409984	5.17124	3.1164	0.0775079	0.999896	40.1762	51.4155	27.5925	31.655	33.5337	31.6382	0.897927	0.260731	0.000767013
HOXC10	homeobox C10	-1.17751	-2.13038	3.1156	0.0775459	0.999896	0.143813	0.0402207	0.478661	0.187308	0.195206	0.167963	-3.57299	-0.440803	0.157264
LOC107053916	uncharacterized LOC107053916	0.546853	2.39412	3.11524	0.0775633	0.999896	5.24265	7.81623	3.1499	5.5568	4.64312	4.94728	1.31117	0.1752	0.167617
LOC107052630	uncharacterized LOC107052630	-0.490707	0.698857	3.11154	0.0777394	0.999896	1.47735	1.22003	1.96097	1.27994	1.95206	1.67963	-0.68465	-0.401984	-0.392074
LOC121110576	uncharacterized LOC121110576	-0.983287	-1.01208	3.11072	0.0777786	0.999896	0.379144	0.160883	1.01908	0.405833	0.501959	0.351196	-2.66319	-0.404824	0.208611
SMIM24	small integral membrane protein 24	-0.794679	-1.601	3.11066	0.0777815	0.999896	0.300701	0.21451	0.401458	0.140481	0.278866	0.473351	-0.9042	0.108754	-1.75254
CLIC4	chloride intracellular channel 4	0.347629	4.85576	3.10887	0.077867	0.999896	30.5015	37.7538	24.7205	28.9234	27.0221	24.6295	0.610914	0.174738	0.23185
RAPGEF5	Rap guanine nucleotide exchange factor 5	0.457284	1.84874	3.10678	0.0779669	0.999896	3.98755	3.76734	3.30431	4.65148	2.87232	2.85538	0.1892	0.473285	0.704007
RHOG	ras homolog family member G	0.380217	8.68007	3.10491	0.0780565	0.999896	397.461	418.966	367.751	575.206	342.155	359.304	0.188105	0.216163	0.678875
LOC121107307	uncharacterized LOC121107307	0.59778	1.28998	3.10161	0.0782151	0.999896	3.38615	1.85015	1.80656	3.49641	1.88235	2.07664	0.0343999	0.847113	0.751625
STAM2	signal transducing adaptor molecule 2	0.308435	5.26214	3.09998	0.0782931	0.999896	42.5557	44.1355	30.974	40.599	35.2905	36.5244	0.510883	0.27007	0.152582
CASP8	caspase 8	0.411076	6.86873	3.09638	0.0784666	0.999896	133.223	166.112	99.9475	100.772	111.56	89.4023	0.73291	0.256022	0.172705
ERICH5	glutamate rich 5	-0.577426	-0.579316	3.09614	0.078478	0.999896	0.536031	0.402207	0.756593	0.60875	0.738996	0.809278	-0.911579	-0.463248	-0.410785
MYO3B	myosin IIIB	1.19359	0.986361	3.09582	0.0784936	0.999896	1.09821	1.1664	1.49775	5.9158	1.00392	1.06886	-0.360729	0.129513	2.4685
MYH1D	myosin%2C heavy chain 1D%2C skeletal muscle (similar to human myosin%2C heavy chain 1%2C skeletal muscle%2C adult)	0.918506	-1.96279	3.0954	0.0785137	0.999896	0.339922	0.254731	0.123525	0.296571	0.264923	0.076347	1.04417	0.359632	1.95773
BAZ2B	bromodomain adjacent to zinc finger domain 2B	0.571024	5.81725	3.09426	0.0785691	0.999896	66.0495	95.4974	39.559	40.5365	54.5741	41.8992	1.27145	0.275331	-0.0477011
TBX6	T-box 6	-0.69674	3.72681	3.0939	0.0785863	0.999896	8.58958	5.57727	17.2318	16.0929	13.8736	17.9263	-1.62744	-0.691683	-0.155655
LOC121113167	uncharacterized LOC121113167	-0.667875	-1.42038	3.0908	0.078736	0.999896	0.261479	0.21451	0.401458	0.327789	0.488016	0.381735	-0.9042	-0.900235	-0.219805
TMEM132B	transmembrane protein 132B	0.528933	1.1067	3.08759	0.0788916	0.999896	2.86319	2.41324	1.77568	2.24769	2.07755	1.35898	0.442603	0.462739	0.725925
CTSV	cathepsin V	0.557933	9.8774	3.08733	0.078904	0.999896	1433.83	852.277	790.439	1074.44	988.037	504.256	0.108668	0.537239	1.09136
LOC107049652	uncharacterized LOC107049652	-0.683141	-0.869072	3.08479	0.0790273	0.999896	0.313774	0.536276	0.494102	0.343398	0.738996	0.687123	0.118168	-1.23584	-1.00069
LOC121107739	uncharacterized LOC121107739	-0.734572	-1.62117	3.08025	0.0792484	0.999896	0.287627	0.160883	0.44778	0.218526	0.362526	0.305388	-1.47678	-0.333888	-0.48284
RAB18L	ras-related protein Rab-18-B-like	0.541689	1.26316	3.07942	0.0792887	0.999896	2.56249	3.64668	1.79112	2.21648	1.93812	2.06137	1.02572	0.402889	0.104665
MATK	megakaryocyte-associated tyrosine kinase	0.554026	7.67986	3.07916	0.0793015	0.999896	243.018	330.722	180.841	157.994	194.105	123.453	0.870893	0.324229	0.355908
LOC101748278	uncharacterized LOC101748278	0.874178	-1.89937	3.0776	0.0793778	0.999896	0.339922	0.201104	0.216169	0.390224	0.195206	0.0916164	-0.104224	0.800205	2.09063
GJA1	gap junction protein alpha 1	0.499192	1.37836	3.0701	0.0797447	0.999896	2.52327	3.61986	2.16169	2.88766	1.93812	2.29041	0.743773	0.380636	0.334296
LOC121107253	uncharacterized LOC121107253	-0.874419	-2.06312	3.06934	0.0797818	0.999896	0.169961	0.120662	0.416898	0.15609	0.195206	0.213772	-1.78872	-0.199795	-0.453693
CLMN	calmin	0.661744	0.602047	3.06777	0.0798589	0.999896	1.69961	2.56072	0.972763	1.20189	1.38039	1.0994	1.39639	0.300131	0.128595
CD38	CD38 molecule	0.403503	6.48901	3.06623	0.0799349	0.999896	110.017	121.48	84.2443	75.2977	68.7405	78.9733	0.528067	0.678496	-0.068759
CSMD3	CUB and Sushi multiple domains 3	-0.855292	0.141128	3.06609	0.0799417	0.999896	1.05899	0.455835	2.08449	0.780449	1.31067	0.76347	-2.19311	-0.307619	0.0317334
ZC3H12C	zinc finger CCCH-type containing 12C	0.77334	5.90119	3.06475	0.0800073	0.999896	77.7899	113.248	44.9324	35.0578	58.2133	29.134	1.33366	0.418234	0.26703
LOC121109254	uncharacterized LOC121109254	0.747164	-1.28	3.06475	0.0800077	0.999896	0.418366	0.402207	0.185288	0.624359	0.376469	0.290118	1.11817	0.152233	1.10573
LOC107054697	C-type lectin domain family 2 member D-like	-0.480818	1.32444	3.05615	0.0804322	0.999896	2.17027	2.07807	3.41239	1.95112	2.62134	2.62634	-0.715538	-0.272429	-0.428747
FHDC1	FH2 domain containing 1	0.467693	1.20437	3.0556	0.0804594	0.999896	2.86319	2.68138	1.88376	2.37256	1.79869	2.0461	0.509359	0.67068	0.213572
BMX	BMX non-receptor tyrosine kinase	-0.873071	-1.93423	3.05508	0.0804849	0.999896	0.222257	0.187697	0.401458	0.0780449	0.264923	0.24431	-1.09684	-0.253344	-1.64634
MAP4K4	mitogen-activated protein kinase kinase kinase kinase 4	0.524404	7.81722	3.05473	0.0805025	0.999896	288.673	323.133	167.948	186.324	245.904	141.043	0.944112	0.231337	0.401677
MKX	mohawk homeobox	0.947306	0.0740719	3.0534	0.0805684	0.999896	1.07206	2.23895	0.494102	0.718013	1.08758	0.50389	2.17994	-0.02073	0.510901
INF2	inverted formin%2C FH2 and WH2 domain containing	0.422461	6.51545	3.05113	0.0806811	0.999896	103.101	121.708	65.6229	89.4395	101.479	67.3686	0.891152	0.0228719	0.408836
LOC121110565	uncharacterized LOC121110565	-0.522876	1.29229	3.04938	0.0807679	0.999896	1.60809	1.86356	2.82564	2.49744	2.56557	3.17603	-0.600519	-0.673927	-0.346778
CD6	CD6 molecule	-0.439616	4.15189	3.04794	0.0808397	0.999896	15.5972	12.6963	22.1265	16.9045	15.6444	23.5301	-0.801362	-0.00435844	-0.4771
UNC5C	unc-5 netrin receptor C	0.759728	2.83324	3.04622	0.0809251	0.999896	12.2241	3.78075	5.49688	10.7702	4.74073	5.57333	-0.539942	1.36655	0.950433
SFN	stratifin	-1.10486	-1.13665	3.04562	0.0809553	0.999896	0.209183	0.455835	0.44778	0.140481	1.00392	0.290118	0.025722	-2.2628	-1.04627
NOV	nephroblastoma overexpressed	0.777763	2.20375	3.04533	0.0809695	0.999896	4.79813	9.1167	3.25798	3.41837	4.55946	2.29041	1.48453	0.0736096	0.577702
TLE4	transducin like enhancer of split 4	0.313846	6.57177	3.04227	0.0811224	0.999896	119.287	103.796	84.3833	93.1076	81.8054	88.196	0.298725	0.544164	0.0781848
RNF13	ring finger protein 13	0.325091	7.9469	3.04214	0.0811291	0.999896	292.516	244.636	198.953	286.05	235.53	222.628	0.298207	0.312603	0.361635
REL	REL proto-oncogene%2C NF-kB subunit	0.509992	7.90821	3.03926	0.0812732	0.999896	309.382	356.302	186.755	180.924	238.054	169.704	0.931953	0.378098	0.0923603
IL6R	interleukin 6 receptor	-0.508562	6.31176	3.03916	0.0812778	0.999896	51.5636	50.8122	103.978	94.3095	77.1902	98.625	-1.03303	-0.582064	-0.0645513
MHM2	male hypermethylated region 2	0.814846	-1.75725	3.03827	0.0813227	0.999896	0.483736	0.294952	0.154407	0.234135	0.237036	0.183233	0.933744	1.02911	0.353661
CMTM8	CKLF like MARVEL transmembrane domain containing 8	-0.797557	-1.80637	3.03599	0.0814371	0.999896	0.183035	0.120662	0.416898	0.265353	0.278866	0.290118	-1.78872	-0.607453	-0.128731
LOC121107016	28S ribosomal RNA	-0.968915	-2.08917	3.03522	0.0814757	0.999896	0.156887	0.107255	0.247051	0.15609	0.139433	0.442812	-1.20376	0.170155	-1.50432
APELA	apelin receptor early endogenous ligand	0.929917	-2.21323	3.03417	0.081528	0.999896	0.287627	0.254731	0.108085	0.187308	0.20915	0.0610776	1.23681	0.459661	1.6167
LOC428967	gamma-aminobutyric acid receptor subunit pi-like	-1.48946	-1.07184	3.03326	0.0815741	0.999896	0.0522957	0.147476	0.756593	0.515096	0.20915	1.03832	-2.35904	-1.99977	-1.01134
EPHA3	EPH receptor A3	-0.553564	1.32105	3.03299	0.0815876	0.999896	2.52327	1.93059	3.10358	1.54529	3.3464	2.36676	-0.684887	-0.407313	-0.615034
PIWIL1	piwi like RNA-mediated gene silencing 1	-0.938066	-0.0118727	3.03175	0.0816497	0.999896	0.352996	0.455835	1.25069	1.18628	0.836599	1.72544	-1.45615	-1.24488	-0.540518
SOX13	SRY-box 13	-0.43348	3.33758	3.02919	0.081779	0.999896	10.1062	8.68767	12.5378	6.93039	10.8758	11.3452	-0.529246	-0.105886	-0.711069
MRPS6	mitochondrial ribosomal protein S6	-0.410079	6.01624	3.02841	0.0818184	0.999896	49.5502	48.5464	79.1952	68.6015	57.7811	84.5161	-0.706049	-0.221706	-0.300987
LOC107053124	uncharacterized LOC107053124	-0.503458	2.41978	3.02827	0.0818252	0.999896	3.85681	4.71923	5.89834	4.63587	4.8941	7.94009	-0.321757	-0.343636	-0.776315
TMEM8A	transmembrane protein 8A	-0.369004	5.6558	3.02786	0.0818458	0.999896	38.6204	37.7136	56.0651	55.6148	56.0661	58.2527	-0.572017	-0.537764	-0.0668572
GPR22	G protein-coupled receptor 22	0.82096	-2.2659	3.02739	0.0818694	0.999896	0.209183	0.227917	0.0772034	0.249744	0.139433	0.167963	1.56177	0.585192	0.572302
C14orf180	chromosome 14 open reading frame 180	-1.25784	-0.315013	3.02628	0.0819255	0.999896	0.235331	0.227917	1.21981	0.92093	0.390413	1.6949	-2.42008	-0.73031	-0.880039
LOC121110598	uncharacterized LOC121110598	-1.24458	-2.40496	3.02381	0.0820505	0.999896	0.0653697	0.0670345	0.370576	0.15609	0.25098	0.0610776	-2.46679	-1.94088	1.35366
SLC4A1	solute carrier family 4 member 1 (Diego blood group)	-0.609637	6.74952	3.01987	0.0822501	0.999896	94.0539	114.79	153.419	46.6708	137.509	98.9762	-0.418477	-0.547966	-1.08456
LOC107056913	protocadherin beta-15-like	0.868478	-2.24253	3.01819	0.0823353	0.999896	0.196109	0.17429	0.108085	0.343398	0.153376	0.122155	0.689325	0.354579	1.49116
LOC107055991	autophagy-related protein 9A-like	0.908458	2.20434	3.0177	0.0823602	0.999896	4.60203	10.2161	2.51683	3.09058	4.85227	2.16825	2.02116	-0.0763917	0.511343
LOC121106608	uncharacterized LOC121106608	0.631517	-1.31113	3.01059	0.082722	0.999896	0.418366	0.536276	0.293373	0.405833	0.264923	0.320657	0.870241	0.659193	0.339856
LOC100857659	keratin%2C type I cytoskeletal 42-like	-1.14435	-2.28119	3.00824	0.0828423	0.999896	0.0261479	0.107255	0.262492	0.202917	0.320696	0.152694	-1.29122	-3.61644	0.410245
SH3BP1	SH3 domain binding protein 1	-0.353552	5.39692	3.00804	0.0828525	0.999896	42.974	30.0449	48.5609	37.8986	50.2656	42.8917	-0.692677	-0.226108	-0.178555
WDR31	WD repeat domain 31	-0.526664	0.568476	3.00633	0.0829396	0.999896	1.26817	0.938483	1.72936	1.37359	1.91023	1.51167	-0.881832	-0.590999	-0.138192
PON1	paraoxonase 1	-0.579723	2.5029	3.00449	0.0830342	0.999896	4.92887	5.6309	7.34976	2.99692	7.78037	5.14579	-0.384332	-0.65858	-0.779909
PARVA	parvin alpha	0.437429	4.66603	3.00439	0.0830395	0.999896	28.828	21.2097	20.2273	37.4928	22.2256	22.1712	0.068423	0.375247	0.757928
IKBKE	inhibitor of nuclear factor kappa B kinase subunit epsilon	0.450547	7.17629	3.00409	0.0830547	0.999896	173.256	119.764	126.351	208.005	99.4019	140.875	-0.0772449	0.801559	0.5622
VEZT	vezatin%2C adherens junctions transmembrane protein	0.351044	5.54537	3.00109	0.0832086	0.999896	44.9351	61.7388	35.9459	50.2921	44.6186	42.4947	0.78035	0.0101981	0.243049
TFPI2	tissue factor pathway inhibitor 2	0.924765	5.54993	3.00071	0.083228	0.999896	64.533	32.5922	32.3328	86.8796	12.8	51.7938	0.0115286	2.3339	0.746238
TSPAN18	tetraspanin 18	0.530802	3.53877	2.99958	0.0832862	0.999896	16.5647	15.4582	9.48058	9.06882	11.071	7.89428	0.705322	0.581326	0.200107
LOC112533469	transmembrane protein 238	-0.482063	2.77862	2.99863	0.083335	0.999896	6.27549	4.24999	7.72034	6.58699	8.96555	7.20715	-0.861205	-0.514664	-0.12981
HTR4	5-hydroxytryptamine receptor 4	0.61678	2.61611	2.99719	0.083409	0.999896	6.24934	10.9668	4.77117	4.93244	4.21088	5.46644	1.20073	0.569582	-0.148302
PPP1R14C	protein phosphatase 1 regulatory inhibitor subunit 14C	-0.710668	-1.5528	2.99394	0.0835767	0.999896	0.235331	0.241324	0.478661	0.234135	0.264923	0.427543	-0.988031	-0.170882	-0.868731
LOC112531591	uncharacterized LOC112531591	1.06765	-0.986612	2.99126	0.0837152	0.999896	0.902102	0.536276	0.0772034	0.483878	0.348583	0.488621	2.79624	1.37179	-0.0140703
FBXO11	F-box protein 11	0.303863	6.70644	2.99119	0.0837184	0.999896	115.194	127.419	89.7412	103.456	97.2964	93.3113	0.50574	0.243612	0.148898
MLK4	mixed lineage kinase 4	-0.379314	4.48425	2.98627	0.0839735	0.999896	16.4993	21.3974	23.5779	20.4009	22.9786	29.2714	-0.139999	-0.477884	-0.520858
LOC112530062	uncharacterized LOC112530062	-0.853901	-0.536543	2.98607	0.0839839	0.999896	0.719067	0.482649	1.06541	0.202917	0.850542	0.641315	-1.14236	-0.242257	-1.66014
ADRB2	adrenoceptor beta 2	0.720255	6.02342	2.98337	0.084124	0.999896	73.4363	128.237	47.6808	41.0672	62.968	36.6924	1.42733	0.221875	0.162508
LOC107049666	integrin beta-7-like	-0.634718	6.92785	2.98108	0.0842428	0.999896	124.582	102	177.475	59.5326	178.223	88.5472	-0.799052	-0.516597	-0.572766
LGALS2	galectin 2	-0.626303	4.28848	2.9798	0.0843097	0.999896	11.2828	23.8777	22.0956	10.8638	19.6601	29.302	0.111904	-0.801143	-1.43146
LOC107053514	uncharacterized LOC107053514	0.515189	0.562349	2.97713	0.0844487	0.999896	1.76498	1.79653	0.972763	1.54529	1.43616	1.16047	0.885049	0.297435	0.413162
VSTM5	V-set and transmembrane domain containing 5	0.47194	1.41668	2.97667	0.0844731	0.999896	2.91549	3.44557	2.26978	2.84083	1.91023	2.45837	0.602192	0.609988	0.208611
CADPS2	calcium dependent secretion activator 2	-0.628905	0.340437	2.97534	0.0845426	0.999896	1.16358	1.1664	1.38966	0.577532	1.68714	1.43532	-0.252669	-0.53601	-1.3134
KLHL30	kelch like family member 30	0.864259	-2.56037	2.9741	0.0846072	0.999896	0.183035	0.17429	0.0617627	0.187308	0.111547	0.122155	1.49668	0.714475	0.616696
ACSL6	acyl-CoA synthetase long-chain family member 6	0.781972	1.42485	2.97392	0.0846164	0.999896	4.03985	1.51498	1.68303	4.5266	1.68714	2.48891	-0.151765	1.25972	0.862914
LOC107055713	uncharacterized LOC107055713	0.413959	2.81626	2.9739	0.0846177	0.999896	7.90973	8.71449	5.82114	7.41427	6.70673	5.51225	0.582115	0.238018	0.427662
PITPNM2	phosphatidylinositol transfer protein membrane associated 2	0.384885	6.88076	2.97116	0.0847608	0.999896	140.989	155.882	92.7058	103.441	117.905	95.9681	0.749723	0.257965	0.108177
FNIP1	folliculin interacting protein 1	0.304867	7.37394	2.97022	0.0848103	0.999896	181.048	196.049	134.488	172.807	156.737	153.931	0.543735	0.208027	0.16688
MSRB3	methionine sulfoxide reductase B3	0.645281	2.22297	2.96484	0.0850929	0.999896	5.13806	8.37932	4.03002	3.44958	3.73681	3.08442	1.05605	0.459417	0.161424
LOC121110590	uncharacterized LOC121110590	-0.667384	-0.344515	2.96479	0.0850957	0.999896	0.849806	0.482649	1.09629	0.421442	0.864485	0.839817	-1.18358	-0.0247083	-0.994739
IFNKL1	interferon kappa-like 1	0.475745	1.82038	2.96074	0.085309	0.999896	4.18366	4.78627	2.76388	3.24667	2.95598	3.06915	0.792205	0.501128	0.0811214
NANOS1	nanos C2HC-type zinc finger 1	-0.628069	2.27808	2.96008	0.0853439	0.999896	5.03347	3.98185	7.02551	2.34135	6.17689	4.36705	-0.819163	-0.295328	-0.899319
CD4	CD4 molecule	-0.499408	4.83222	2.95884	0.085409	0.999896	23.9645	18.2066	32.41	28.58	23.857	43.7468	-0.831979	0.00648722	-0.61417
LOC107054327	uncharacterized LOC107054327	0.860258	-0.394835	2.95831	0.0854371	0.999896	0.836732	1.43454	0.386017	0.546314	0.780826	0.381735	1.89385	0.0997653	0.51716
LOC107053545	uncharacterized LOC107053545	-1.72334	-1.89352	2.95816	0.085445	0.999896	0.169961	0.147476	0.864678	0.015609	0.181263	0.076347	-2.55168	-0.0928798	-2.29019
OLFML2A	olfactomedin like 2A	-0.380871	4.55284	2.95462	0.0856326	0.999896	18.8788	17.7239	28.9667	24.5061	23.5363	27.0574	-0.708697	-0.318124	-0.142881
RELN	reelin	1.18289	1.636	2.95301	0.0857175	0.999896	4.81121	6.28784	2.60947	1.70138	2.53768	0.488621	1.2688	0.922888	1.79992
NOX4	NADPH oxidase 4	-0.616674	0.193579	2.95223	0.0857591	0.999896	1.18973	0.576497	1.45142	0.874103	1.38039	1.22155	-1.33208	-0.214442	-0.48284
CD82	CD82 molecule	0.331429	8.45128	2.94563	0.0861102	0.999896	406.992	408.079	315.453	354.964	342.559	271.872	0.371425	0.248645	0.384747
LOC107054117	uncharacterized LOC107054117	0.569698	0.930049	2.94557	0.0861136	0.999896	2.32716	2.84226	1.51319	1.54529	1.3525	1.66436	0.909451	0.782941	-0.107094
LOC121107646	translation initiation factor IF-2-like	-0.761045	-1.44076	2.94069	0.0863739	0.999896	0.261479	0.34858	0.416898	0.140481	0.515903	0.351196	-0.258208	-0.980405	-1.3219
LOC121108642	uncharacterized LOC121108642	-1.19966	-1.61917	2.94047	0.0863856	0.999896	0.300701	0.0536276	0.725712	0.187308	0.223093	0.305388	-3.75835	0.430682	-0.705232
LOC121110364	uncharacterized LOC121110364	0.840505	-1.33821	2.93856	0.0864876	0.999896	0.601401	0.56309	0.185288	0.234135	0.320696	0.274849	1.6036	0.90712	-0.231301
PPARD	peroxisome proliferator activated receptor delta	0.866938	7.32673	2.93824	0.0865051	0.999896	190.409	347.078	117.21	84.4758	152.066	71.7509	1.56616	0.324405	0.235541
PCDH8	protocadherin 8	0.493561	1.06831	2.938	0.086518	0.999896	2.1049	2.86908	1.55951	2.27891	1.92418	1.66436	0.879496	0.129513	0.453374
PIK3IP1	phosphoinositide-3-kinase interacting protein 1	-0.288454	6.38879	2.93334	0.0867678	0.999896	76.9663	70.4399	97.9093	78.8566	90.9662	87.4631	-0.475054	-0.241104	-0.149443
LOC121111432	uncharacterized LOC121111432	0.555377	0.610064	2.93168	0.0868573	0.999896	1.66039	2.31939	1.26614	1.35798	1.26884	1.0994	0.873316	0.38801	0.304752
ANXA8L1	annexin A8-like 1	0.841272	-2.03003	2.93159	0.0868619	0.999896	0.235331	0.241324	0.23161	0.359007	0.139433	0.0916164	0.0592746	0.755117	1.97033
EDIL3	EGF like repeats and discoidin domains 3	-0.877249	-1.94929	2.9311	0.0868883	0.999896	0.143813	0.201104	0.324254	0.140481	0.418299	0.152694	-0.689187	-1.54034	-0.12027
AMOT	angiomotin	0.327929	4.66517	2.93076	0.0869067	0.999896	31.835	26.3043	22.1265	26.4884	22.6997	22.5987	0.249527	0.487941	0.229123
LOC107054634	lipopolysaccharide-induced tumor necrosis factor-alpha factor homolog	-0.992764	-2.17058	2.92912	0.0869949	0.999896	0.169961	0.120662	0.123525	0.0936539	0.418299	0.229041	-0.0338348	-1.29933	-1.29019
LOC121110197	uncharacterized LOC121110197	-0.770419	-0.697447	2.92801	0.0870547	0.999896	0.36607	0.442428	0.555864	0.499487	0.501959	1.17574	-0.329291	-0.45545	-1.23505
LOC100857206	T-cell surface glycoprotein CD8 alpha chain-like	0.600473	-0.517954	2.92769	0.0870721	0.999896	0.745214	0.938483	0.494102	0.733622	0.683222	0.412274	0.925523	0.1253	0.831435
LOC112532479	uncharacterized LOC112532479	0.53248	0.561001	2.92749	0.0870828	0.999896	2.06568	1.51498	1.04997	1.54529	1.42222	1.06886	0.528956	0.538476	0.531807
VANGL1	VANGL planar cell polarity protein 1	0.349655	4.40084	2.91958	0.0875108	0.999896	24.1083	21.7594	16.6451	25.0524	18.21	20.7969	0.386546	0.404804	0.26858
GADD45A	growth arrest and DNA damage inducible alpha	0.414149	2.45631	2.91956	0.0875115	0.999896	5.5695	6.44872	4.555	6.69625	4.62918	4.85567	0.501562	0.26679	0.463684
LOC107057637	uncharacterized LOC107057637	-1.32219	-2.55224	2.91429	0.0877983	0.999896	0.156887	0.0804414	0.169847	0	0.139433	0.305388	-1.07823	0.170155	#NUM!
CHST9	carbohydrate sulfotransferase 9	-0.73373	2.63994	2.91259	0.0878906	0.999896	4.32747	2.45346	7.30344	7.21135	5.95379	10.0015	-1.57376	-0.460285	-0.471869
LOC121107103	uncharacterized LOC121107103	0.978583	-1.80841	2.91229	0.0879068	0.999896	0.418366	0.375393	0.169847	0.218526	0.278866	0.0610776	1.14416	0.585192	1.83909
TEAD1	TEA domain transcription factor 1	0.483224	1.59113	2.91136	0.0879577	0.999896	2.99393	4.31702	2.53227	3.1218	2.57951	2.35149	0.769605	0.214943	0.408803
LOC121108189	uncharacterized LOC121108189	-0.609503	1.39568	2.91084	0.0879861	0.999896	1.94802	1.54179	3.02637	2.70035	4.09933	2.30568	-0.97298	-1.07338	0.227957
TAT	tyrosine aminotransferase	0.775654	0.267109	2.91042	0.0880087	0.999896	1.58195	2.02444	0.911	0.827276	1.14335	0.534429	1.152	0.468431	0.630371
LRP12	LDL receptor related protein 12	0.405474	6.46206	2.89908	0.0886304	0.999896	99.8326	127.164	73.791	74.2987	84.2594	69.4299	0.785179	0.244672	0.0977799
NPTN	neuroplastin	0.328413	5.64538	2.89566	0.0888186	0.999896	51.0145	53.0109	40.9796	63.0603	41.0212	51.0609	0.371385	0.314537	0.304514
HECTD1	HECT domain E3 ubiquitin protein ligase 1	0.398742	7.47416	2.89506	0.0888512	0.999896	196.214	253.163	136.279	157.182	174.445	149.365	0.893497	0.169655	0.0735957
LOC769223	complexin-3-like	0.566034	4.07879	2.8935	0.0889375	0.999896	19.1664	28.1813	14.6223	13.0491	15.6862	10.4901	0.946567	0.28908	0.314926
LOC101747944	interleukin-12 subunit beta-like	-2.06976	4.14602	2.89183	0.0890299	0.999896	3.12467	0.227917	30.2483	17.0606	5.99562	49.4576	-7.0522	-0.940206	-1.53552
RIOK3	RIO kinase 3	0.342132	6.2189	2.89049	0.0891036	0.999896	76.0119	100.324	63.6156	73.3934	72.4495	60.9402	0.657213	0.0692498	0.268258
GLDC	glycine decarboxylase	0.950631	1.2003	2.88808	0.0892373	0.999896	2.07876	5.37617	1.14261	1.49846	2.35642	1.12994	2.23425	-0.180876	0.407242
KCNH7	potassium voltage-gated channel subfamily H member 7	0.775998	-2.33524	2.8873	0.0892803	0.999896	0.235331	0.201104	0.123525	0.202917	0.111547	0.137425	0.703131	1.07705	0.562248
ANKHD1	ankyrin repeat and KH domain containing 1	0.307459	7.00715	2.88649	0.0893256	0.999896	138.074	156.821	103.839	131.88	117.068	123.957	0.594773	0.238093	0.0893896
LOC121106943	C-type lectin domain family 2 member E-like	-0.510907	1.69596	2.88618	0.0893423	0.999896	2.87627	2.49368	3.73664	2.57548	2.83049	4.76405	-0.583464	0.023144	-0.887347
RUNX3	runt related transcription factor 3	0.45554	7.68159	2.88548	0.0893813	0.999896	210.412	326.244	167.748	175.57	194.133	157.504	0.959658	0.116173	0.156658
GPM6B	glycoprotein M6B	0.425675	3.03164	2.88467	0.0894261	0.999896	10.3938	7.44083	7.13359	10.1927	7.05532	6.67273	0.0608351	0.558938	0.611183
ALAS1	5'-aminolevulinate synthase 1	0.330189	6.25789	2.88152	0.0896012	0.999896	81.9867	101.329	69.6529	72.3164	69.4238	64.2689	0.540797	0.23996	0.170203
SNAPC5	small nuclear RNA activating complex polypeptide 5	-0.320325	4.76292	2.8808	0.0896416	0.999896	23.2978	22.0141	30.7269	27.066	29.1415	30.493	-0.481074	-0.322885	-0.171997
ERICH3	glutamate rich 3	-0.495649	3.55295	2.88017	0.0896766	0.999896	10.603	9.00944	14.5142	9.53709	17.3455	9.23798	-0.687959	-0.710092	0.0459706
GFI1B	growth factor independent 1B transcriptional repressor	-0.382591	3.3182	2.87937	0.0897214	0.999896	9.29557	8.86196	11.2254	7.74205	11.7682	10.7802	-0.341065	-0.340273	-0.477595
LOC112530240	small nucleolar RNA SNORA16B/SNORA16A family	-0.495219	0.123528	2.87909	0.089737	0.999896	0.849806	0.978704	1.34334	0.811667	1.26884	1.11467	-0.456879	-0.578307	-0.457651
LOC112533391	uncharacterized LOC112533391	0.732694	-0.745197	2.87762	0.0898185	0.999896	0.522957	1.00552	0.293373	0.593141	0.432243	0.549698	1.77713	0.274852	0.109736
LOC107052701	uncharacterized LOC107052701	-0.856439	-0.760932	2.87736	0.0898332	0.999896	0.49681	0.160883	0.941881	0.546314	0.641392	0.595506	-2.54953	-0.368514	-0.124386
DET1	de-etiolated homolog 1 (Arabidopsis)	0.345485	6.08875	2.87133	0.0901701	0.999896	86.0788	81.514	57.4393	60.8126	66.0495	56.283	0.505009	0.382111	0.111671
BLEC1	C-type lectin-like receptor 1	-0.339941	5.16812	2.86981	0.0902556	0.999896	35.0382	33.1687	42.7861	26.9255	42.7781	34.86	-0.367321	-0.287945	-0.372601
ANKS6	ankyrin repeat and sterile alpha motif domain containing 6	-0.575922	1.78401	2.86968	0.0902631	0.999896	2.83704	1.71608	4.04546	3.68372	3.93201	4.2907	-1.23718	-0.47088	-0.22005
NOTCH2	notch 2	0.35039	8.46416	2.86924	0.0902873	0.999896	412.6	450.325	286.363	324.464	334.082	310.915	0.653121	0.304544	0.0615357
ANKRD52	ankyrin repeat domain 52	0.362466	6.58035	2.86496	0.0905282	0.999896	112.527	127.124	79.0099	83.1959	91.008	81.111	0.686133	0.306211	0.0366138
PLPP7	phospholipid phosphatase 7 (inactive)	-0.849429	3.87785	2.86365	0.0906017	0.999896	8.05355	4.6522	19.0384	18.7308	13.9851	23.6065	-2.03293	-0.796199	-0.333773
IL21R	interleukin 21 receptor	0.317024	6.59373	2.86298	0.0906397	0.999896	100.839	122.124	78.0989	98.399	84.9706	94.8993	0.644966	0.247023	0.0522465
ACRBP	acrosin binding protein	0.51994	2.5774	2.86071	0.0907675	0.999896	6.96841	9.1301	4.53956	4.88561	5.41001	4.6877	1.00808	0.365199	0.0596574
LOC107052330	uncharacterized LOC107052330	0.939973	-1.11147	2.85986	0.0908154	0.999896	0.444514	0.415614	0.23161	0.858494	0.501959	0.152694	0.843546	-0.175342	2.49116
ZZEF1	zinc finger ZZ-type and EF-hand domain containing 1	0.299927	7.33044	2.8589	0.0908698	0.999896	172.89	188.474	131.863	171.387	142.041	158.848	0.515324	0.28355	0.109612
KCNN1	potassium calcium-activated channel subfamily N member 1	1.44031	1.98211	2.85858	0.0908878	0.999896	5.71331	10.5378	1.57495	0.905321	3.91807	0.824547	2.7422	0.544183	0.134827
MSMO1	methylsterol monooxygenase 1	0.420006	7.83513	2.8583	0.0909036	0.999896	313.408	282.738	192.453	187.823	223.637	169.872	0.554964	0.486886	0.144924
HSF2BP	heat shock transcription factor 2 binding protein	0.887708	2.81897	2.85823	0.0909073	0.999896	6.49775	16.7184	3.78297	4.13638	6.37209	4.62663	2.14385	0.0281719	-0.161592
LOC427816	tenascin XB	0.842984	-2.25724	2.85595	0.0910367	0.999896	0.235331	0.268138	0.0617627	0.187308	0.16732	0.152694	2.11817	0.492083	0.294768
VAV3	vav 3 guanine nucleotide exchange factor	0.310989	7.48631	2.85492	0.0910947	0.999896	210.608	211.775	150.485	173.197	171.572	158.038	0.492917	0.295742	0.132142
BEST1	bestrophin 1	-0.583088	2.6059	2.85477	0.0911032	0.999896	5.38646	2.86908	7.19536	6.30603	6.42787	8.1844	-1.32648	-0.255002	-0.376144
LOC107052690	centrosomal protein of 290 kDa-like	0.43692	2.55668	2.85226	0.0912455	0.999896	5.96172	6.78389	4.24619	7.46109	4.96382	5.71075	0.675946	0.264277	0.385706
LOC121111635	uncharacterized LOC121111635	0.706701	-0.136895	2.85215	0.0912519	0.999896	1.07206	1.58201	0.67939	0.60875	0.711109	0.610776	1.21945	0.592247	-0.00479251
BAZ2A	bromodomain adjacent to zinc finger domain 2A	0.441014	8.10696	2.84845	0.0914619	0.999896	297.066	423.685	238.404	231.684	255.776	207.404	0.829583	0.215902	0.159714
LOC121108824	histidine triad nucleotide-binding protein 1-like	-0.732526	0.210102	2.84672	0.0915608	0.999896	0.92825	0.91167	1.12717	0.702404	0.864485	2.2446	-0.306122	0.102671	-1.67609
LOC121110492	uncharacterized LOC121110492	-0.689193	-0.361931	2.8431	0.0917671	0.999896	0.614475	0.589904	0.957322	0.515096	1.28278	0.534429	-0.698525	-1.06185	-0.0531555
PASD1	PAS domain containing 1	0.297932	5.78398	2.84244	0.0918049	0.999896	58.8458	66.6725	46.1522	56.6918	54.1279	47.9306	0.530694	0.120566	0.242193
LPAR1	lysophosphatidic acid receptor 1	0.714794	0.332881	2.83962	0.0919662	0.999896	1.33354	0.925076	1.08085	2.34135	0.738996	0.977241	-0.224518	0.851625	1.26055
HNF4G	hepatocyte nuclear factor 4 gamma	-0.758818	-1.7492	2.83592	0.0921783	0.999896	0.209183	0.187697	0.478661	0.202917	0.223093	0.320657	-1.3506	-0.0928798	-0.660144
NUDT8	nudix hydrolase 8	-0.388958	2.71762	2.82868	0.0925944	0.999896	5.55642	5.48342	7.76666	5.97824	7.11109	7.40566	-0.502217	-0.355914	-0.308907
TXNRD1	thioredoxin reductase 1	0.460387	7.19055	2.82788	0.0926406	0.999896	163.503	116.881	109.212	227.079	118.63	140.967	0.0979151	0.462849	0.687839
RAB7L1	RAB7%2C member RAS oncogene family-like 1	-0.297058	6.74707	2.8274	0.0926684	0.999896	98.6821	88.2577	115.234	102.176	110.041	129.943	-0.38477	-0.157176	-0.346812
LOC121113071	uncharacterized LOC121113071	0.580748	-0.53629	2.82733	0.0926725	0.999896	0.967471	0.791007	0.540424	0.60875	0.585619	0.458082	0.5496	0.724256	0.410245
MYO9A	myosin IXA	0.677836	6.63904	2.82259	0.0929462	0.999896	82.4704	89.5715	70.6874	195.846	53.9606	105.313	0.341587	0.611969	0.895035
LOC112532756	uncharacterized LOC112532756	0.825302	2.06713	2.82183	0.0929905	0.999896	5.58257	7.92348	2.16169	2.435	4.42003	2.41256	1.87397	0.336873	0.0133548
TMEM100	transmembrane protein 100	0.98268	0.986386	2.81855	0.0931805	0.999896	2.02646	4.53153	1.822	1.20189	1.47799	0.626045	1.31448	0.455324	0.940968
AHDC1	AT-hook DNA binding motif containing 1	0.508713	5.43843	2.81677	0.0932839	0.999896	45.5234	73.4564	36.6716	33.6998	39.5851	31.0579	1.00223	0.201654	0.117777
MAP1LC3C	microtubule associated protein 1 light chain 3 gamma	-0.807342	-2.30228	2.81501	0.0933862	0.999896	0.104591	0.107255	0.169847	0.171699	0.223093	0.274849	-0.663191	-1.09288	-0.67876
ZAR1	zygote arrest 1	0.503662	0.804497	2.81384	0.0934545	0.999896	1.97416	2.02444	1.15805	2.04478	1.79869	1.2979	0.805826	0.134298	0.655765
MAP3K20	mitogen-activated protein kinase kinase kinase 20	0.312016	4.47245	2.81362	0.0934675	0.999896	23.6377	25.1111	19.4089	24.9275	20.0087	19.9266	0.371606	0.240464	0.323048
CCDC157	coiled-coil domain containing 157	-0.635798	-0.896823	2.81341	0.0934797	0.999896	0.49681	0.321766	0.478661	0.374616	0.766882	0.610776	-0.572994	-0.626312	-0.705232
LOC121107612	parathyroid hormone 4-like	-0.562457	-0.085134	2.81263	0.0935252	0.999896	0.640623	0.871449	0.957322	0.702404	1.38039	0.931433	-0.135588	-1.10753	-0.407151
LRRC70	leucine rich repeat containing 70	-0.445321	1.11667	2.81223	0.0935482	0.999896	1.92187	1.79653	2.60947	1.71699	2.55163	2.2446	-0.53855	-0.408907	-0.386579
LOC101752106	uncharacterized LOC101752106	-0.898686	-1.12764	2.8108	0.0936316	0.999896	0.457588	0.17429	0.818356	0.265353	0.557733	0.305388	-2.23124	-0.285525	-0.202732
SLC22A23	solute carrier family 22 member 23	0.466414	4.65544	2.80872	0.0937534	0.999896	24.8143	40.5693	20.1346	22.2272	23.7315	19.5448	1.01071	0.0643691	0.185539
ZFPM2	zinc finger protein%2C FOG family member 2	0.616717	0.643552	2.80867	0.093756	0.999896	1.86957	2.23895	0.849237	1.45164	1.6732	1.0994	1.39858	0.160101	0.400967
TSHB	thyroid stimulating hormone beta	0.566789	-0.36874	2.80716	0.0938442	0.999896	0.849806	0.884856	0.432339	0.936539	0.752939	0.610776	1.03328	0.174601	0.616696
LOC107053808	uncharacterized LOC107053808	0.642551	1.79405	2.80529	0.0939541	0.999896	4.81121	5.26891	2.71756	2.48183	3.36034	1.96975	0.955194	0.517793	0.333389
PFKFB4	6-phosphofructo-2-kinase/fructose-2%2C6-biphosphatase 4	0.29472	6.61028	2.80518	0.0939603	0.999896	101.467	101.343	84.584	120.033	84.859	93.7388	0.260786	0.257868	0.356713
LOC101751121	uncharacterized LOC101751121	-0.577638	0.61795	2.80438	0.0940074	0.999896	1.28125	0.791007	1.69847	1.5609	1.70108	2.01556	-1.10248	-0.408907	-0.368805
WNT7A	Wnt family member 7A	0.880312	-1.0548	2.80423	0.0940157	0.999896	0.915176	0.56309	0.370576	0.265353	0.348583	0.229041	0.603595	1.39255	0.212306
TRAF3IP2	TRAF3 interacting protein 2	0.497315	5.38633	2.80394	0.0940329	0.999896	47.027	68.1741	34.9114	31.577	38.9018	30.1723	0.965527	0.273649	0.0656467
ADMP	anti-dorsalizing morphogenetic protein	0.568116	-0.971921	2.80028	0.0942476	0.999896	0.562179	0.656938	0.370576	0.499487	0.362526	0.427543	0.825988	0.632945	0.224378
FAM188B	family with sequence similarity 188 member B	-0.424008	1.93184	2.80018	0.0942539	0.999896	2.95471	3.47239	3.93737	3.27789	4.53158	4.55028	-0.181305	-0.616997	-0.47319
OTOF	otoferlin	0.682315	-1.66731	2.79883	0.0943333	0.999896	0.392218	0.34858	0.293373	0.31218	0.181263	0.183233	0.248752	1.11357	0.768699
CIITA	class II major histocompatibility complex transactivator	-0.363718	7.71399	2.79853	0.0943508	0.999896	229.957	160.829	227.426	160.039	257.672	223.681	-0.499866	-0.164171	-0.483023
JPH1	junctophilin 1	1.02476	1.76686	2.79605	0.0944968	0.999896	4.62817	7.56149	2.16169	1.35798	3.15119	1.34371	1.80651	0.554547	0.0152452
SKIL	SKI like proto-oncogene	0.494268	5.28179	2.79579	0.0945124	0.999896	42.6995	63.6292	28.6733	30.0629	37.145	31.0121	1.14998	0.201051	-0.0448492
SLC4A11	solute carrier family 4 member 11	-0.556188	4.40759	2.79314	0.0946688	0.999896	17.1922	10.5244	21.9412	23.7725	22.5603	31.1954	-1.0599	-0.392029	-0.39204
PRR14L	proline rich 14-like	0.345985	5.9082	2.79267	0.0946961	0.999896	68.6251	69.488	41.8751	63.4505	53.4029	63.3069	0.73067	0.361818	0.0032686
ERC2	ELKS/RAB6-interacting/CAST family member 2	-0.784272	-0.698135	2.78744	0.0950061	0.999896	0.339922	0.656938	0.895559	0.296571	0.460129	0.885625	-0.447031	-0.436834	-1.57832
NR2F2	nuclear receptor subfamily 2 group F member 2	0.494102	1.95161	2.78545	0.095124	0.999896	4.39284	5.30913	3.644	3.76176	3.45794	2.45837	0.542954	0.345241	0.613706
APOD	apolipoprotein D	-0.559433	0.433287	2.78466	0.0951709	0.999896	0.889028	1.28706	1.34334	1.03019	2.03572	1.34371	-0.0617408	-1.19524	-0.383304
LOC378902	death domain-containing tumor necrosis factor receptor superfamily member 23	-0.338485	4.12414	2.78424	0.0951959	0.999896	14.5774	15.5252	18.0193	16.0304	21.0962	19.2089	-0.214929	-0.533248	-0.260962
OXLD1	oxidoreductase-like domain containing 1	-0.425014	1.70836	2.78299	0.0952699	0.999896	3.00701	2.68138	3.42783	2.6067	3.82047	3.8937	-0.354319	-0.345422	-0.578916
CYP51A1	cytochrome P450 family 51 subfamily A member 1	0.473248	7.92371	2.78236	0.0953075	0.999896	326.678	336.111	191.171	183.952	243.59	175.186	0.814074	0.423418	0.0704424
PHLDA2	pleckstrin homology like domain family A member 2	0.471675	3.52765	2.78148	0.0953602	0.999896	14.146	16.3296	11.0092	9.61513	9.66272	8.24547	0.56878	0.549893	0.221704
HDGFRP3	hepatoma-derived growth factor%2C related protein 3	-0.280798	5.33424	2.78139	0.0953654	0.999896	36.9862	37.7404	42.045	34.4802	45.1763	45.457	-0.155822	-0.288581	-0.398732
FGF1	fibroblast growth factor 1	0.647804	-1.05558	2.78127	0.0953725	0.999896	0.562179	0.710566	0.339695	0.374616	0.362526	0.351196	1.06473	0.632945	0.0931339
LOC425137	aldo-keto reductase family 1%2C member B1-like	0.507464	3.46485	2.78124	0.095374	0.999896	13.61	8.98263	7.96739	16.2021	8.17078	11.1467	0.17303	0.736118	0.539571
PM20D1	peptidase M20 domain containing 1	0.280806	6.33977	2.7809	0.0953947	0.999896	88.9551	86.5416	67.0125	90.9691	73.9414	78.3778	0.368962	0.266695	0.214932
LOC121108081	uncharacterized LOC121108081	1.0934	-2.42141	2.78044	0.0954217	0.999896	0.352996	0.187697	0.046322	0.0936539	0.0976032	0.152694	2.01863	1.85465	-0.705232
SNX18	sorting nexin 18	0.344726	6.51779	2.77965	0.0954691	0.999896	106.723	80.3342	76.7865	120.439	81.8333	83.5083	0.0651614	0.383105	0.528309
LOC107054042	uncharacterized LOC107054042	-1.14434	-2.29145	2.77939	0.0954846	0.999896	0.169961	0.107255	0.416898	0.0468269	0.223093	0.0916164	-1.95865	-0.39244	-0.968267
TMEM40	transmembrane protein 40	-0.554677	0.796299	2.77767	0.0955872	0.999896	1.39891	0.965297	1.8992	1.79503	1.89629	2.30568	-0.976349	-0.438876	-0.361181
FBN1	fibrillin 1	0.394923	2.79207	2.77403	0.0958048	0.999896	8.22351	7.61512	6.46964	7.66401	5.27057	6.1383	0.235181	0.641794	0.320261
PALM2AKAP2	PALM2-AKAP2 fusion	0.438101	4.72763	2.77039	0.0960228	0.999896	35.8095	35.2602	21.5397	20.2761	23.5224	22.3697	0.711038	0.606309	-0.141766
LOC107054849	E3 ubiquitin-protein ligase RNF182-like	-0.496433	-0.273139	2.76793	0.0961702	0.999896	0.588327	0.670345	0.911	0.733622	0.934202	0.961972	-0.442547	-0.667116	-0.390958
SUSD6	sushi domain containing 6	0.451474	8.05056	2.76733	0.0962067	0.999896	288.215	415.265	214.27	215.248	249.474	208.122	0.954602	0.208257	0.0485703
LOC112530664	uncharacterized LOC112530664	0.504859	0.692561	2.76707	0.0962222	0.999896	2.01339	2.15851	1.25069	1.40481	1.32461	1.35898	0.787307	0.604051	0.047853
LOC101750669	uncharacterized LOC101750669	-0.685877	-0.818776	2.76566	0.096307	0.999896	0.470662	0.241324	0.540424	0.530705	0.780826	0.671853	-1.16312	-0.73031	-0.340235
KCNK13	potassium two pore domain channel subfamily K member 13	-0.723915	3.52646	2.76242	0.0965025	0.999896	7.05993	4.75945	12.6922	14.2042	11.4196	18.8577	-1.41508	-0.693784	-0.408839
APOA2	apolipoprotein A-II	1.04493	-1.8818	2.76003	0.0966463	0.999896	0.313774	0.469242	0.169847	0.187308	0.25098	0.0458082	1.46609	0.322158	2.03173
LOC121109999	uncharacterized LOC121109999	-0.937492	-1.35405	2.75952	0.0966775	0.999896	0.156887	0.281545	0.818356	0.31218	0.376469	0.24431	-1.53936	-1.2628	0.353661
LOC107053391	uncharacterized LOC107053391	0.465873	1.69237	2.75822	0.0967555	0.999896	3.38615	4.47791	2.34698	3.27789	2.78866	2.93172	0.932017	0.280072	0.161016
DND1	DND microRNA-mediated repression inhibitor 1	-0.787224	-0.780895	2.758	0.0967694	0.999896	0.43144	0.56309	1.00364	0.218526	0.571676	0.534429	-0.83381	-0.406038	-1.29019
DNAAF2	dynein axonemal assembly factor 2	-0.478578	2.44527	2.75464	0.0969727	0.999896	3.80452	4.88011	5.9601	4.90122	5.06142	7.90955	-0.288422	-0.41183	-0.690454
CREM	cAMP responsive element modulator	0.770863	6.38185	2.75319	0.0970607	0.999896	85.5951	181.328	64.4031	48.4191	75.1963	45.2127	1.4934	0.186866	0.0988476
ITGA7	integrin subunit alpha 7	0.902336	1.21358	2.75285	0.0970814	0.999896	3.26848	4.19636	1.57495	1.46724	2.46797	0.732931	1.41383	0.405299	1.00136
MAPKAPK3	MAPK activated protein kinase 3	-0.676246	3.52501	2.75114	0.0971851	0.999896	8.47191	4.74604	15.0547	13.3145	10.2483	17.0865	-1.66541	-0.27463	-0.359859
DAW1	dynein assembly factor with WD repeats 1	0.662956	2.98014	2.75014	0.0972459	0.999896	13.087	4.67901	7.04095	11.1448	5.68887	5.52752	-0.589567	1.20192	1.01167
LOC112532527	uncharacterized LOC112532527	0.431985	1.66181	2.74878	0.0973285	0.999896	4.00062	3.56624	2.68668	3.23106	2.84444	2.47364	0.408579	0.492083	0.38537
ARHGAP21	Rho GTPase activating protein 21	0.358341	5.17981	2.74831	0.097357	0.999896	37.1692	42.9423	24.4426	41.9725	35.8901	34.8906	0.813003	0.0505222	0.266609
CKS1B	CDC28 protein kinase regulatory subunit 1B	-0.311391	5.39831	2.74634	0.0974775	0.999896	35.2212	42.0172	48.0051	35.6041	40.8818	51.1525	-0.192205	-0.215015	-0.522761
TIMM13	translocase of inner mitochondrial membrane 13	-0.434336	3.89048	2.74395	0.0976232	0.999896	11.2959	12.6963	20.6133	13.7827	12.4932	17.9415	-0.699163	-0.145347	-0.380442
LOC121110289	uncharacterized LOC121110289	-1.05676	-0.120772	2.74076	0.0978184	0.999896	0.836732	0.308359	2.28522	0.593141	0.850542	0.488621	-2.88965	-0.0236171	0.279661
KK34	interleukin-like	-1.29152	1.67615	2.74018	0.0978538	0.999896	1.08514	0.616718	3.78297	3.8242	1.63137	8.10805	-2.61684	-0.588205	-1.0842
LBP	lipopolysaccharide binding protein	1.71854	8.72963	2.73806	0.0979837	0.999896	138.492	106.491	163.455	1708.39	72.8259	357.258	-0.618161	0.927281	2.2576
TINAG	tubulointerstitial nephritis antigen	-1.06223	-1.932	2.73674	0.0980645	0.999896	0.209183	0.147476	0.524983	0.0936539	0.320696	0.106886	-1.83179	-0.616442	-0.190659
VIP	vasoactive intestinal peptide	0.96698	-0.467455	2.73635	0.0980884	0.999896	1.24202	1.04574	0.772034	0.45266	0.432243	0.198502	0.437786	1.52278	1.18927
LOC107055606	-	-0.512123	-0.348809	2.73561	0.0981341	0.999896	0.666771	0.670345	0.802915	0.530705	0.892372	0.977241	-0.260343	-0.420454	-0.880804
LOC121107123	uncharacterized LOC121107123	0.777581	-0.97946	2.73458	0.0981974	0.999896	0.43144	0.710566	0.262492	0.671186	0.557733	0.229041	1.4367	-0.370414	1.55111
BFSP1	beaded filament structural protein 1	0.351533	4.0883	2.73442	0.0982072	0.999896	20.1862	16.3162	14.3444	20.6195	15.5607	14.8571	0.185819	0.375456	0.472852
ANKRD33B	ankyrin repeat domain 33B	-0.44701	3.83825	2.73257	0.0983211	0.999896	16.1463	9.88089	17.2009	10.2083	17.1224	15.0862	-0.799773	-0.0846793	-0.563487
LOC107053731	uncharacterized LOC107053731	0.444048	3.33509	2.73102	0.0984167	0.999896	10.6422	14.5331	7.24168	9.61513	8.88189	9.45176	1.00495	0.260856	0.0247243
LOC121109973	uncharacterized LOC121109973	-0.588944	0.266614	2.73058	0.0984438	0.999896	0.875954	0.697159	1.12717	1.24872	1.71503	1.38951	-0.693145	-0.969305	-0.154133
TAAR1	trace amine associated receptor 1	-0.634748	2.90513	2.72989	0.0984859	0.999896	6.75923	3.31151	8.66222	7.4767	6.76251	11.8185	-1.38725	-0.000700273	-0.660575
RSPO2	R-spondin 2	-1.33755	-0.995682	2.72616	0.0987164	0.999896	0.49681	0.147476	1.04997	0.15609	0.864485	0.122155	-2.83179	-0.799149	0.353661
REV3L	REV3 like%2C DNA directed polymerase zeta catalytic subunit	0.344472	7.0174	2.72242	0.0989477	0.999896	139.329	174.357	102.542	121.048	114.712	125.148	0.765834	0.280483	-0.0480598
PLAC8L1	PLAC8 like 1	-0.605979	2.77331	2.72168	0.0989939	0.999896	5.2165	3.4992	9.91292	7.49231	5.78648	8.96313	-1.50228	-0.149602	-0.258593
KCNRG	potassium channel regulator	0.501107	0.601091	2.72011	0.0990913	0.999896	1.5035	2.1317	1.20437	1.59212	1.10152	1.38951	0.823721	0.448829	0.196364
KCNJ8	Potassium inwardly rectifying channel subfamily J member 8	1.09577	0.915171	2.71957	0.0991249	0.999896	2.26179	4.47791	1.68303	0.827276	1.3525	0.50389	1.41176	0.741836	0.71526
RBM17	RNA binding motif protein 17	0.597961	6.45891	2.71829	0.099204	0.999896	83.5294	170.227	65.3758	63.95	78.1244	66.4066	1.38063	0.0965108	-0.0543825
LOC112532498	uncharacterized LOC112532498	-0.89605	-0.00669828	2.71701	0.0992836	0.999896	0.86288	0.509462	2.03817	0.655577	1.26884	0.473351	-2.00023	-0.55628	0.469854
LOC107051813	prostaglandin D2 receptor-like	0.373142	5.23307	2.71243	0.0995695	0.999896	45.628	33.8256	38.9414	47.7947	31.3446	27.9583	-0.203188	0.541705	0.773576
CECR2	CECR2%2C histone acetyl-lysine reader	0.386966	5.53695	2.70955	0.0997494	0.999896	64.8075	49.0961	41.3965	43.8456	46.9471	32.2948	0.246101	0.465124	0.441132
LOC107054934	uncharacterized LOC107054934	0.442758	2.08943	2.709	0.0997833	0.999896	4.58895	5.52365	3.75208	4.49539	4.01567	2.97753	0.557928	0.192522	0.594328
LOC107050620	uncharacterized LOC107050620	0.356933	7.86518	2.70892	0.0997888	0.999896	254.079	309.646	172.627	221.741	211.799	228.888	0.842963	0.262581	-0.0457666
LOC107055302	uncharacterized LOC107055302	-0.548837	1.36231	2.70644	0.099944	0.999896	1.47735	2.11829	2.71756	2.6067	2.6074	3.741	-0.359411	-0.819595	-0.5212
SPAG17	sperm associated antigen 17	-0.588361	-1.03027	2.70563	0.0999947	0.999896	0.405292	0.429021	0.602186	0.265353	0.529846	0.534429	-0.489162	-0.386611	-1.01009
LOC121109031	uncharacterized LOC121109031	0.644415	1.59274	2.70413	0.100089	0.999896	4.85043	3.24447	2.25434	2.82523	3.26274	1.46586	0.525279	0.572031	0.946617
MNX1	motor neuron and pancreas homeobox 1	2.09661	4.74	2.70273	0.100177	0.999896	16.9961	111.344	9.46514	1.42042	19.3115	1.55748	3.55626	-0.184254	-0.132897
LOC112531995	small nucleolar RNA SNORD93	-0.94205	-2.18077	2.70155	0.100251	0.999896	0.156887	0.0536276	0.23161	0.187308	0.16732	0.366465	-2.11065	-0.0928798	-0.968267
WNK4	WNK lysine deficient protein kinase 4	-0.560478	4.96447	2.70128	0.100268	0.999896	27.1023	34.8714	40.6862	13.6422	38.5393	32.31	-0.222496	-0.507917	-1.2439
SLC6A11	solute carrier family 6 member 11	-0.983727	-2.27001	2.70071	0.100304	0.999896	0.209183	0.0402207	0.308814	0.109263	0.181263	0.229041	-2.94073	0.20668	-1.0678
RHBDL3	rhomboid like 3	0.906934	-2.18574	2.69971	0.100367	0.999896	0.169961	0.268138	0.0772034	0.31218	0.223093	0.0916164	1.79624	-0.39244	1.7687
NLRC5	NLR family CARD domain containing 5	0.390146	7.12553	2.69715	0.100528	0.999896	186.722	164.798	114.246	123.576	101.995	146.296	0.528558	0.872388	-0.243489
TCEA3	transcription elongation factor A3	0.653597	-0.236029	2.69354	0.100756	0.999896	0.889028	1.17981	0.586746	0.936539	0.920259	0.397004	1.00774	-0.0498111	1.23818
MYH7	myosin%2C heavy chain 7%2C cardiac muscle%2C beta	0.808665	-2.32279	2.69191	0.100859	0.999896	0.183035	0.294952	0.108085	0.171699	0.153376	0.106886	1.44832	0.255043	0.68381
MYO1E	myosin IE	0.470725	5.29323	2.69179	0.100866	0.999896	35.4173	36.3327	27.9013	64.8241	37.4378	33.1957	0.380937	-0.0800415	0.965535
LOC121108250	uncharacterized LOC121108250	-0.645154	-0.821977	2.69084	0.100926	0.999896	0.36607	0.589904	0.67939	0.296571	0.738996	0.549698	-0.20376	-1.01345	-0.890264
WWTR1	WW domain containing transcription regulator 1	0.385278	4.04597	2.68932	0.101023	0.999896	21.402	18.4077	13.6341	16.2177	16.8017	12.4598	0.433086	0.349141	0.380288
LOC121108053	uncharacterized LOC121108053	0.671285	-0.382279	2.68628	0.101216	0.999896	0.941323	0.522869	0.555864	1.26433	0.585619	0.564968	-0.0882826	0.684728	1.16213
TVP23A	trans-golgi network vesicle protein 23 homolog A	-0.496127	2.54454	2.68621	0.10122	0.999896	4.30133	4.39746	6.71669	5.75971	5.06142	8.61194	-0.611079	-0.234762	-0.580341
WBSCR17	Williams-Beuren syndrome chromosome region 17	0.455181	2.49207	2.68497	0.101299	0.999896	5.36031	8.13799	4.26163	5.9158	4.76861	5.13052	0.933268	0.168748	0.20547
LOC121107823	uncharacterized LOC121107823	0.522373	0.639166	2.68121	0.101539	0.999896	2.1572	1.52839	1.52863	1.71699	1.24095	0.992511	-0.000226422	0.797709	0.790725
RAPH1	Ras association (RalGDS/AF-6) and pleckstrin homology domains 1	0.46163	4.44699	2.68097	0.101554	0.999896	16.4209	31.8548	17.0002	27.4406	18.935	19.0409	0.905961	-0.205527	0.527207
MME	membrane metalloendopeptidase	0.570346	3.97451	2.68018	0.101604	0.999896	17.0353	15.5654	11.6577	23.6632	8.03135	18.2011	0.41706	1.08482	0.378619
C26H1orf194	chromosome 26 C1orf194 homolog	0.542708	-0.355454	2.67936	0.101657	0.999896	0.73214	1.08596	0.586746	0.858494	0.697166	0.549698	0.888163	0.0706189	0.643168
LOC121111203	uncharacterized LOC121111203	-0.706747	-0.103228	2.6782	0.10173	0.999896	0.562179	0.536276	1.18893	0.967757	0.683222	1.4964	-1.14862	-0.281325	-0.62878
PRF1	perforin 1	0.920517	4.87466	2.67752	0.101774	0.999896	35.4304	64.7151	16.4134	14.891	32.2509	12.1086	1.97923	0.135648	0.298402
LOC112532669	uncharacterized LOC112532669	-0.522231	-0.312058	2.67697	0.101809	0.999896	0.745214	0.603311	1.06541	0.561923	0.878429	0.809278	-0.820431	-0.23727	-0.526262
TMEM50A	transmembrane protein 50A	-0.297204	5.59517	2.67627	0.101854	0.999896	41.2483	38.8264	53.3167	49.9956	51.8134	54.6797	-0.457549	-0.32899	-0.129205
ZAR1L	zygote arrest 1-like	-0.699364	-1.47315	2.67618	0.10186	0.999896	0.235331	0.361986	0.46322	0.15609	0.376469	0.397004	-0.355763	-0.677842	-1.34678
TP53INP2	tumor protein p53 inducible nuclear protein 2	0.578063	6.7775	2.6754	0.10191	0.999896	122.66	189.788	78.3769	81.6194	117.431	68.1626	1.27589	0.0628528	0.259931
HIST1H2B7L4	histone cluster 1%2CH2B-VII-like 4 (similar to human histone cluster 1%2C class H2B%2C member N)	0.855429	-1.29451	2.67345	0.102035	0.999896	0.588327	0.643531	0.355136	0.218526	0.264923	0.183233	0.857641	1.15105	0.254126
ATOH8	atonal bHLH transcription factor 8	0.594238	2.91327	2.67185	0.102137	0.999896	10.7076	9.93452	7.16447	6.4309	7.18081	3.58831	0.471589	0.576411	0.841717
NMRAL1	NmrA like redox sensor 1	0.440838	4.96237	2.67182	0.102139	0.999896	34.476	25.1916	28.7969	47.9508	23.3132	27.1643	-0.19297	0.564443	0.819845
LOC112532661	uncharacterized LOC112532661	-0.561572	0.0509459	2.66826	0.102368	0.999896	0.92825	0.549683	1.29702	0.967757	1.2549	1.05359	-1.23853	-0.434986	-0.122595
LOC101751895	uncharacterized LOC101751895	0.822881	-1.85554	2.66678	0.102463	0.999896	0.43144	0.335173	0.123525	0.171699	0.223093	0.183233	1.4401	0.951514	-0.0937975
LOC121113300	uncharacterized LOC121113300	-1.0155	-2.51171	2.66596	0.102516	0.999896	0.0653697	0.160883	0.277932	0.0624359	0.223093	0.0916164	-0.788722	-1.77095	-0.553229
MED30	mediator complex subunit 30	-0.37521	3.54503	2.66479	0.102591	0.999896	8.75954	10.873	13.4025	10.7858	11.8797	14.17	-0.301753	-0.439572	-0.393706
DYNLRB2	dynein light chain roadblock-type 2	-0.62909	-0.377953	2.66411	0.102635	0.999896	0.392218	0.656938	0.864678	0.702404	0.697166	1.1452	-0.396405	-0.829845	-0.705232
LOC112531003	uncharacterized LOC112531003	-0.704782	-0.975257	2.66366	0.102664	0.999896	0.483736	0.281545	0.370576	0.327789	0.683222	0.732931	-0.396405	-0.498136	-1.16091
KTN1	kinectin 1	0.355947	7.69754	2.66185	0.102781	0.999896	193.952	287.793	162.189	217.339	195.374	188.669	0.827355	-0.0105378	0.204095
C2CD4C	C2 calcium dependent domain containing 4C	1.00898	-1.50207	2.66031	0.10288	0.999896	0.588327	0.3888	0.154407	0.31218	0.404356	0.076347	1.33229	0.540992	2.03173
LOC107050770	osteoclast-associated immunoglobulin-like receptor	-0.818476	-1.43166	2.6603	0.102882	0.999896	0.156887	0.321766	0.524983	0.265353	0.557733	0.229041	-0.70626	-1.82985	0.212306
LOC101750379	uncharacterized LOC101750379	-1.12221	-2.30445	2.65853	0.102996	0.999896	0.196109	0.0938483	0.138966	0.031218	0.390413	0.183233	-0.56633	-0.993344	-2.55323
MED12	mediator complex subunit 12	0.31674	7.09454	2.65697	0.103097	0.999896	140.453	180.041	114.091	134.237	126.41	124.598	0.658141	0.151979	0.107501
LOC121110058	uncharacterized LOC121110058	-0.498438	1.58162	2.65544	0.103196	0.999896	2.87627	1.78312	3.01093	2.71596	3.52766	3.87843	-0.755808	-0.294514	-0.514008
SRM	spermidine synthase	-0.33329	5.59117	2.65537	0.103201	0.999896	42.9217	36.2523	51.6799	48.7468	47.3933	62.0854	-0.511533	-0.142975	-0.348944
CHAT	choline O-acetyltransferase	-0.698073	-1.42745	2.65493	0.103229	0.999896	0.326848	0.281545	0.324254	0.171699	0.404356	0.549698	-0.20376	-0.307005	-1.67876
LOC107055220	-	0.664134	-1.46109	2.65421	0.103276	0.999896	0.509884	0.415614	0.308814	0.296571	0.25098	0.213772	0.428508	1.0226	0.472306
FSTL4	follistatin like 4	0.664573	1.56203	2.65212	0.103412	0.999896	3.09852	5.53705	2.14625	2.10721	2.67712	1.95448	1.3673	0.210901	0.108549
LOC121108504	uncharacterized LOC121108504	1.01242	0.716157	2.65001	0.103549	0.999896	1.96109	3.74053	0.895559	0.749231	1.6732	0.626045	2.06238	0.229048	0.259144
LOC101751709	histone H2A type 2-B-like	-0.322523	6.05722	2.64994	0.103554	0.999896	56.2179	53.4399	86.0355	67.8054	69.2704	66.6051	-0.687013	-0.301208	0.0257677
EPHB1	EPH receptor B1	0.541586	1.71647	2.64772	0.103698	0.999896	4.88965	3.17744	3.27342	3.51202	2.78866	1.8934	-0.042937	0.810158	0.891318
PRXL2A	peroxiredoxin like 2A	-0.623048	2.98873	2.64593	0.103815	0.999896	5.12498	8.71449	10.6849	4.83878	12.2701	5.81764	-0.294092	-1.25953	-0.265789
CCR8L	C-C chemokine receptor 8 like	-0.76215	3.33543	2.64581	0.103823	0.999896	6.49775	3.53942	13.4025	12.3779	8.93766	15.6664	-1.92092	-0.459958	-0.339905
LOC121110642	uncharacterized LOC121110642	0.607696	-0.239972	2.64482	0.103888	0.999896	1.00669	0.697159	0.741153	1.26433	0.711109	0.488621	-0.0882826	0.501481	1.37158
SPTSSBL	serine palmitoyltransferase small subunit B-like	-0.803512	-0.990696	2.64472	0.103894	0.999896	0.509884	0.227917	0.694831	0.296571	0.780826	0.335927	-1.60815	-0.614833	-0.179771
UBE3C	ubiquitin protein ligase E3C	0.545624	6.52766	2.64432	0.10392	0.999896	85.0983	171.153	71.83	72.1447	81.6939	71.4608	1.25262	0.0589017	0.0137421
SPEN	spen family transcriptional repressor	0.374065	8.2256	2.64401	0.103941	0.999896	350.395	405.76	232.506	257.501	284.444	265.199	0.80336	0.300838	-0.0424946
IQGAP3	IQ motif containing GTPase activating protein 3	0.3021	8.63841	2.64174	0.10409	0.999896	455.548	452.805	319.746	411.734	377.083	373.856	0.501965	0.272722	0.139229
HGF	hepatocyte growth factor	-0.696091	4.36757	2.64098	0.104139	0.999896	9.34786	21.5985	20.5207	16.2646	16.4531	39.5172	0.0738556	-0.815652	-1.28075
CARD10	caspase recruitment domain family member 10	-0.750083	1.15309	2.63931	0.104249	0.999896	1.42506	0.938483	2.45507	2.55987	1.92418	3.8937	-1.38736	-0.43322	-0.605068
DMXL1	Dmx like 1	0.3484	7.42291	2.63733	0.104379	0.999896	208.817	215.596	135.461	152.141	170.067	147.334	0.670455	0.296139	0.0463122
LOC121109618	uncharacterized LOC121109618	-0.539091	1.69085	2.6362	0.104453	0.999896	3.62148	1.98422	3.79841	2.21648	4.30848	3.26765	-0.936821	-0.250601	-0.559987
BRAF	B-Raf proto-oncogene%2C serine/threonine kinase	0.327653	5.2848	2.63593	0.104471	0.999896	42.2027	50.7183	30.9122	37.1494	34.7328	38.0055	0.714329	0.281036	-0.0328713
LOC121109105	uncharacterized LOC121109105	-0.8183	-1.44936	2.63408	0.104593	0.999896	0.379144	0.147476	0.416898	0.202917	0.585619	0.290118	-1.49922	-0.627216	-0.515754
LOC121106739	uncharacterized LOC121106739	-0.588283	0.519144	2.63045	0.104832	0.999896	0.875954	1.58201	1.60583	0.905321	2.03572	1.42005	-0.0215565	-1.21662	-0.649444
ITGA5	integrin%2C alpha 5 (fibronectin receptor%2C alpha polypeptide)	0.608055	6.7891	2.63027	0.104844	0.999896	138.636	189.694	89.0773	72.2227	109.985	63.7345	1.09055	0.333997	0.18038
LOC107056413	protein tyrosine phosphatase receptor type C-associated protein-like	-0.3453	5.06038	2.6288	0.104941	0.999896	30.2531	33.6647	42.8016	24.1783	35.5136	33.6232	-0.346425	-0.23129	-0.475744
PLCD1	phospholipase C delta 1	0.515629	5.85415	2.62813	0.104985	0.999896	90.5762	40.6363	45.2721	72.9095	57.8787	39.6241	-0.155851	0.6461	0.87973
LOC107050163	probable very-long-chain enoyl-CoA reductase art-1	0.315543	5.34822	2.62635	0.105103	0.999896	47.04	43.5993	30.063	44.7822	36.8382	41.9145	0.536315	0.352685	0.0954752
WWC3	WWC family member 3	0.31837	4.13821	2.62234	0.105369	0.999896	19.1795	19.1585	15.0547	20.198	15.5329	16.3535	0.347772	0.30424	0.304613
ZDHHC20	zinc finger DHHC-type containing 20	0.368372	6.66141	2.62228	0.105373	0.999896	118.071	89.4107	83.4414	134.659	77.2738	104.321	0.099683	0.611599	0.368284
LOC112531842	transthyretin-like	-0.646534	-1.66312	2.62082	0.10547	0.999896	0.196109	0.227917	0.277932	0.249744	0.348583	0.427543	-0.286222	-0.829845	-0.775622
ARFGEF3	ARFGEF family member 3	0.982841	5.37961	2.61935	0.105568	0.999896	52.6749	94.8941	21.6169	18.1532	45.8177	16.4146	2.13416	0.20121	0.145248
LOC107053166	uncharacterized LOC107053166	-0.505083	1.51084	2.61894	0.105595	0.999896	2.85012	2.45346	3.86017	1.68577	3.05359	3.02334	-0.653844	-0.0994825	-0.842736
SLC2A6	solute carrier family 2 member 6	0.311956	7.36104	2.61807	0.105653	0.999896	208.908	160.494	156.646	176.803	151.438	131.912	0.035015	0.46414	0.422563
LRRTM3	leucine rich repeat transmembrane neuronal 3	-0.801761	-1.58055	2.61683	0.105735	0.999896	0.235331	0.21451	0.185288	0.218526	0.418299	0.564968	0.211278	-0.829845	-1.37037
TNKS1BP1	tankyrase 1 binding protein 1	0.377794	6.42647	2.61682	0.105736	0.999896	95.479	109.655	72.3241	86.3957	94.4241	57.6114	0.600424	0.0160275	0.584605
LOC121110732	uncharacterized LOC121110732	1.07619	-2.20399	2.61511	0.10585	0.999896	0.483736	0.160883	0.154407	0.109263	0.111547	0.0916164	0.0592746	2.11657	0.254126
LAMA4	laminin subunit alpha 4	0.609536	1.65192	2.61324	0.105975	0.999896	4.54973	4.41087	2.56315	2.31013	3.05359	1.77125	0.783145	0.575277	0.383206
LOC121107197	uncharacterized LOC121107197	0.857995	-0.307368	2.61179	0.106072	0.999896	0.902102	0.469242	0.772034	1.65455	0.404356	0.488621	-0.718333	1.15766	1.75965
LOC121110896	uncharacterized LOC121110896	-0.513859	-0.220308	2.61036	0.106168	0.999896	0.79751	0.536276	1.06541	0.718013	0.920259	0.946702	-0.990356	-0.206537	-0.398901
CCDC152	coiled-coil domain containing 152	-0.652742	-0.860022	2.60878	0.106274	0.999896	0.300701	0.34858	0.787475	0.577532	0.613506	0.519159	-1.17575	-1.02875	0.153724
IL25	interleukin 25	-0.802957	-1.80048	2.60788	0.106334	0.999896	0.209183	0.227917	0.401458	0.124872	0.181263	0.412274	-0.816737	0.20668	-1.72315
ZHX2	zinc fingers and homeoboxes 2	0.616224	5.64662	2.6042	0.106581	0.999896	59.4995	90.4564	38.2466	31.8267	49.1502	31.1954	1.24189	0.275681	0.0289059
CDH18	cadherin 18	-1.12089	-2.35146	2.60191	0.106735	0.999896	0.104591	0.0134069	0.216169	0.202917	0.29281	0.183233	-4.01111	-1.4852	0.147211
KIAA1217	KIAA1217	-0.915724	3.9636	2.59793	0.107004	0.999896	8.49806	5.48342	17.3553	18.403	9.94158	33.7912	-1.66223	-0.226342	-0.876706
CD40LG	CD40 ligand	-0.87801	3.67877	2.59691	0.107072	0.999896	6.86382	4.37065	16.6451	15.7963	8.854	24.1715	-1.92917	-0.367319	-0.613719
AQP12A	aquaporin 12A	-0.526686	1.65135	2.59257	0.107366	0.999896	2.69323	1.68927	4.03002	3.27789	3.65315	3.344	-1.25439	-0.439802	-0.0288082
GHRH	growth hormone releasing hormone	0.685347	-1.05007	2.59246	0.107374	0.999896	0.49681	0.589904	0.23161	0.593141	0.529846	0.274849	1.34878	-0.0928798	1.10974
PTGFR	prostaglandin F receptor	-0.864486	-1.21578	2.59245	0.107374	0.999896	0.379144	0.254731	0.802915	0.218526	0.529846	0.229041	-1.65627	-0.482826	-0.0678023
LOC112532346	uncharacterized LOC112532346	-0.738258	-0.689035	2.59103	0.107471	0.999896	0.562179	0.482649	1.09629	0.280962	0.641392	0.488621	-1.18358	-0.190177	-0.798342
LOC101751795	uncharacterized LOC101751795	0.726212	0.668191	2.59078	0.107487	0.999896	2.36638	1.00552	1.60583	2.46622	0.822655	1.0994	-0.675381	1.52432	1.16559
LOC101749091	uncharacterized LOC101749091	0.636199	-0.811882	2.59035	0.107517	0.999896	0.692919	0.804414	0.555864	0.468269	0.376469	0.335927	0.533206	0.880153	0.479192
LOC121109496	uncharacterized LOC121109496	-0.869797	-1.65127	2.59008	0.107535	0.999896	0.274553	0.120662	0.247051	0.218526	0.599562	0.274849	-1.03383	-1.12683	-0.330837
OVOB	ovomucin%2C beta subunit	-0.801713	-0.771922	2.5896	0.107567	0.999896	0.601401	0.241324	1.01908	0.374616	0.683222	0.427543	-2.07823	-0.184028	-0.190659
LOC107055444	activated RNA polymerase II transcriptional coactivator p15-like	-0.399726	3.08755	2.58953	0.107573	0.999896	6.98148	6.52916	8.73942	8.41324	9.09104	11.0856	-0.42064	-0.380912	-0.397951
ARHGEF3	Rho guanine nucleotide exchange factor 3	-0.259899	6.29438	2.5885	0.107642	0.999896	71.253	73.1883	84.7693	69.7877	84.4268	87.3257	-0.211929	-0.244751	-0.323432
CYP7A1	cytochrome P450 family 7 subfamily A member 1	0.896952	-2.66496	2.58661	0.10777	0.999896	0.169961	0.160883	0.138966	0.171699	0.0976032	0.0305388	0.211278	0.800205	2.49116
LOC112533256	uncharacterized LOC112533256	0.944285	-1.29247	2.5855	0.107846	0.999896	0.719067	0.469242	0.138966	0.296571	0.460129	0.167963	1.7556	0.644086	0.820229
LOC107049145	-	-0.451933	1.57718	2.58363	0.107974	0.999896	2.8109	2.31939	3.19622	2.35696	4.09933	2.94699	-0.462619	-0.544359	-0.322319
ACHE	acetylcholinesterase (Cartwright blood group)	0.606562	1.11012	2.58278	0.108032	0.999896	2.07876	3.76734	1.4051	1.85747	2.04967	1.60329	1.42287	0.0203308	0.212306
LOC121113147	uncharacterized LOC121113147	1.18716	5.84828	2.58261	0.108043	0.999896	105.912	114.093	35.2665	20.0263	59.6077	10.5359	1.69384	0.829296	0.926586
GGA1	golgi associated%2C gamma adaptin ear containing%2C ARF binding protein 1	0.297115	7.96526	2.58181	0.108098	0.999896	281.456	239.984	223.102	305.124	220.388	229.224	0.10523	0.352862	0.412638
SLC35B2	solute carrier family 35 member B2	0.3335	4.9679	2.58141	0.108126	0.999896	32.358	32.6726	25.8631	39.5688	24.5123	32.6307	0.337185	0.400614	0.278132
PRKX	protein kinase%2C X-linked	0.43043	6.16313	2.57926	0.108272	0.999896	69.5926	115.259	55.3394	61.8584	65.2965	62.4366	1.0585	0.0919267	-0.0134217
LOC121108906	formin-2-like	0.462855	1.87177	2.57909	0.108284	0.999896	3.73915	5.02759	2.50139	3.85542	3.58343	3.06915	1.00714	0.061367	0.329049
TOR4A	torsin family 4 member A	0.274417	7.05169	2.57828	0.108339	0.999896	140.022	141.134	125.224	154.498	111.742	123.224	0.172561	0.325484	0.326302
LOC121108548	uncharacterized LOC121108548	-0.524769	0.397944	2.57773	0.108377	0.999896	1.28125	0.73738	1.4051	1.15506	1.61742	1.54221	-0.930195	-0.336151	-0.417025
SESN2	sestrin 2	0.713896	5.80079	2.57597	0.108497	0.999896	61.1207	113.047	45.7353	33.4969	52.1201	28.7523	1.30554	0.22982	0.22035
LOC121108138	-	0.692027	3.8283	2.57372	0.108652	0.999896	13.1393	28.5969	8.67766	10.7858	14.9891	8.84098	1.72048	-0.190021	0.286856
KLKB1	kallikrein B1	-0.855242	-1.23474	2.5721	0.108763	0.999896	0.43144	0.134069	0.741153	0.280962	0.446186	0.351196	-2.46679	-0.0484857	-0.321904
IL13	interleukin 13	-2.28434	-2.20502	2.57086	0.108848	0.999896	0.0261479	0.0134069	0.216169	0.15609	0	0.7482	-4.01111	#DIV/0!	-2.26105
PRR33	proline rich 33	0.565009	-1.01379	2.56893	0.108981	0.999896	0.666771	0.469242	0.339695	0.530705	0.418299	0.366465	0.466092	0.672655	0.534234
LOC121113460	uncharacterized LOC121113460	-0.787201	-1.45585	2.56843	0.109016	0.999896	0.313774	0.294952	0.586746	0.124872	0.404356	0.290118	-0.992256	-0.365898	-1.21619
LOC121107621	uncharacterized LOC121107621	0.525313	1.6469	2.56735	0.10909	0.999896	3.47767	4.92033	2.56315	2.57548	2.78866	2.27514	0.940837	0.318546	0.178887
LOC107051940	uncharacterized LOC107051940	-0.665771	-0.974021	2.56696	0.109117	0.999896	0.457588	0.402207	0.787475	0.249744	0.543789	0.442812	-0.969295	-0.248999	-0.826248
EFNB2	ephrin B2	0.527945	3.29817	2.56611	0.109176	0.999896	14.499	12.5086	7.14903	7.72644	10.3599	6.58111	0.807105	0.484945	0.231474
LOC121109310	uncharacterized LOC121109310	0.419581	1.03566	2.56574	0.109201	0.999896	2.26179	2.21214	1.7448	2.46622	1.71503	1.72544	0.342383	0.399234	0.515335
SYT8	synaptotagmin 8	-0.781471	1.00466	2.5648	0.109267	0.999896	0.836732	0.95189	2.42419	2.59109	2.02178	3.06915	-1.34863	-1.27279	-0.244279
ZMYND11	zinc finger MYND-type containing 11	-0.277294	6.12698	2.56309	0.109385	0.999896	64.9644	58.4675	69.2514	66.0728	79.4629	80.9431	-0.244209	-0.290633	-0.292851
PKP2	plakophilin 2	1.53727	-0.487939	2.56287	0.1094	0.999896	0.601401	2.26577	0.23161	0.15609	0.683222	0.122155	3.29023	-0.184028	0.353661
FAM65B	family with sequence similarity 65%2C member B	-0.300157	7.52854	2.56238	0.109434	0.999896	165.921	152.933	198.969	177.568	181.528	230.736	-0.379645	-0.129693	-0.377872
LOC121110785	uncharacterized LOC121110785	0.488263	1.09264	2.56132	0.109507	0.999896	2.69323	2.23895	1.28158	2.435	1.96601	2.00029	0.804905	0.454069	0.283713
IDI2	isopentenyl-diphosphate delta isomerase 2	0.418481	6.96485	2.55843	0.109707	0.999896	160.731	172.641	104.889	95.246	119.634	96.1819	0.718916	0.426025	-0.0141073
OSBPL9	oxysterol binding protein like 9	0.322203	7.39539	2.55821	0.109723	0.999896	191.206	214.698	146.069	155.231	164.754	138.005	0.555662	0.214815	0.169701
NCKAP1	NCK associated protein 1	0.382247	3.83713	2.55816	0.109726	0.999896	15.9371	17.9518	12.2599	14.532	14.6265	10.261	0.550185	0.123804	0.502053
PGR2/3	tandem PRG2/PRG3 gene pair	-0.708677	0.451848	2.55619	0.109863	0.999896	1.17665	1.26025	2.42419	0.60875	1.05969	1.51167	-0.943792	0.151046	-1.31222
MIR1705	microRNA 1705	0.933227	-2.77574	2.55575	0.109894	0.999896	0.117665	0.187697	0.138966	0.15609	0.0557733	0.0458082	0.43367	1.07705	1.7687
TNFRSF18	TNF receptor superfamily member 18	-0.438321	7.27532	2.55501	0.109945	0.999896	131.877	98.4067	175.236	164.331	135.836	223.636	-0.832473	-0.0426725	-0.444542
LOC107055111	uncharacterized LOC107055111	0.766263	-1.38592	2.5545	0.109981	0.999896	0.418366	0.643531	0.23161	0.265353	0.348583	0.198502	1.47431	0.263264	0.418756
LOC101749282	uncharacterized LOC101749282	-0.655427	-0.657907	2.55373	0.110034	0.999896	0.43144	0.496056	0.988203	0.483878	0.808712	0.427543	-0.994306	-0.906467	0.178575
ITK	IL2 inducible T-cell kinase	-0.364283	5.40431	2.5522	0.11014	0.999896	34.3322	32.3375	44.9169	44.3607	39.836	58.1611	-0.474053	-0.214514	-0.390772
LOC112532404	uncharacterized LOC112532404	-0.736651	-1.61767	2.5521	0.110147	0.999896	0.196109	0.254731	0.555864	0.218526	0.320696	0.24431	-1.12576	-0.709551	-0.160912
TBX18	T-box transcription factor 18	-0.786649	-2.26754	2.55127	0.110205	0.999896	0.143813	0.0670345	0.216169	0.187308	0.223093	0.24431	-1.68919	-0.633448	-0.383304
EFHB	EF-hand domain family member B	-1.08415	-2.07634	2.54678	0.110519	0.999896	0.0784436	0.0804414	0.355136	0.249744	0.111547	0.397004	-2.14236	-0.507917	-0.668706
SPIA1	serpin peptidase inhibitor%2C clade A (alpha-1 antiproteinase%2C antitrypsin)%2C member 1	-0.981487	-2.046	2.54579	0.110589	0.999896	0.156887	0.134069	0.540424	0.140481	0.16732	0.152694	-2.01111	-0.0928798	-0.12027
LOC112530512	uncharacterized LOC112530512	-0.454827	0.878215	2.54564	0.110599	0.999896	1.66039	1.42113	1.97641	1.49846	2.46797	1.83233	-0.475839	-0.571801	-0.290195
LOC121111424	uncharacterized LOC121111424	-0.752183	-2.09968	2.5456	0.110602	0.999896	0.117665	0.227917	0.277932	0.109263	0.223093	0.274849	-0.286222	-0.922955	-1.33084
HEY2	hes related family bHLH transcription factor with YRPW motif 2	0.49922	-0.161313	2.54278	0.1108	0.999896	0.915176	1.13959	0.772034	0.983366	0.585619	0.794009	0.561775	0.644086	0.308574
ACACA	acetyl-CoA carboxylase alpha	0.265613	6.84358	2.5416	0.110883	0.999896	125.484	129.323	100.349	121.266	101.954	110.535	0.365953	0.299588	0.133672
EXOSC3	exosome component 3	-0.387989	3.29434	2.53939	0.111038	0.999896	7.05993	8.84856	10.5614	9.52148	10.4017	12.3071	-0.25529	-0.559096	-0.370237
ARHGEF10L	Rho guanine nucleotide exchange factor 10 like	-0.732108	5.39076	2.53694	0.11121	0.999896	25.1412	14.2918	52.838	55.1153	43.1824	61.0165	-1.88639	-0.780392	-0.146746
LOC107049019	deleted in malignant brain tumors 1 protein-like	0.904045	-0.0459155	2.53339	0.111461	0.999896	1.04591	1.944	0.941881	0.671186	0.738996	0.274849	1.04541	0.501128	1.28807
LOC121110641	uncharacterized LOC121110641	-0.925703	-2.26811	2.53211	0.111551	0.999896	0.0784436	0.0938483	0.262492	0.202917	0.320696	0.122155	-1.48387	-2.03148	0.732173
LOC101752184	T-cell surface glycoprotein CD8 alpha chain-like	0.732976	1.24346	2.5313	0.111608	0.999896	2.85012	4.00866	1.14261	1.88869	2.80261	1.31317	1.81079	0.0242528	0.524332
TNFAIP2	TNF alpha induced protein 2	0.283048	7.40925	2.5302	0.111686	0.999896	176.08	177.373	145.142	206.273	163.597	151.259	0.289321	0.106084	0.447535
ABRACL	ABRA C-terminal like	-0.31015	6.16822	2.52988	0.111709	0.999896	62.1012	56.7514	82.4069	73.7212	69.1728	87.173	-0.538108	-0.155583	-0.241801
SBSPONL	somatomedin B and thrombospondin type 1 domain containing like	0.590534	-1.06806	2.52925	0.111753	0.999896	0.653697	0.56309	0.386017	0.390224	0.348583	0.335927	0.544701	0.90712	0.216158
ARF5	ADP-ribosylation factor 5	-0.419004	1.78278	2.52843	0.111812	0.999896	2.73245	2.80204	3.42783	3.23106	3.90413	4.38232	-0.290817	-0.514804	-0.439687
GFPT2	glutamine-fructose-6-phosphate transaminase 2	0.70986	3.92839	2.52765	0.111866	0.999896	16.63	30.6482	10.8085	9.28734	14.9333	8.84098	1.50364	0.15526	0.0710597
LSM8	LSM8 homolog%2C U6 small nuclear RNA associated	-0.441973	3.61659	2.52609	0.111977	0.999896	8.73339	10.511	16.4134	11.894	10.2204	15.6664	-0.642976	-0.226845	-0.397434
PNKD	paroxysmal nonkinesigenic dyskinesia	-0.320661	4.63736	2.5246	0.112083	0.999896	21.1536	19.44	28.3028	25.7392	27.789	26.7367	-0.541914	-0.39361	-0.0548543
LOC101749673	uncharacterized LOC101749673	1.26245	-1.49218	2.5242	0.112112	0.999896	0.261479	0.844635	0.216169	0.265353	0.320696	0.0305388	1.96617	-0.294514	3.1192
RASL11B	RAS like family 11 member B	-0.546627	-0.291284	2.52199	0.112269	0.999896	0.758288	0.630125	1.17349	0.530705	0.892372	0.7482	-0.897098	-0.234899	-0.495514
XKR9	XK related 9	0.940883	-2.2433	2.521	0.11234	0.999896	0.405292	0.120662	0.138966	0.187308	0.139433	0.0916164	-0.20376	1.53939	1.03173
PTCHD1	patched domain containing 1	0.527302	1.39305	2.52047	0.112377	0.999896	3.80452	2.62775	2.09993	2.76279	2.71895	1.55748	0.323487	0.484665	0.826914
LOC121110639	uncharacterized LOC121110639	0.544651	1.8548	2.51865	0.112507	0.999896	4.90273	5.00078	2.28522	2.85644	3.65315	2.80957	1.12982	0.424444	0.0238712
MBD2	methyl-CpG binding domain protein 2	-0.325487	5.45481	2.51864	0.112508	0.999896	37.5614	35.8367	57.0379	43.3305	49.2338	39.9905	-0.670484	-0.390399	0.115725
LOC107051993	uncharacterized LOC107051993	-0.804867	-2.26456	2.5183	0.112532	0.999896	0.130739	0.107255	0.324254	0.15609	0.139433	0.229041	-1.59608	-0.0928798	-0.553229
PRUNE2	prune homolog 2	-0.62986	-0.552984	2.5175	0.112589	0.999896	0.614475	0.34858	1.04997	0.577532	0.725052	0.610776	-1.59078	-0.238731	-0.0807414
LOC121110126	uncharacterized LOC121110126	0.797568	-2.22032	2.51596	0.112699	0.999896	0.300701	0.21451	0.200729	0.187308	0.0836599	0.122155	0.0958005	1.84572	0.616696
DRD5	dopamine receptor D5	0.81073	0.0819468	2.51565	0.112721	0.999896	1.89572	0.522869	0.67939	1.51407	0.962089	0.595506	-0.377789	0.978505	1.34624
LOC100858962	palmitoyltransferase ZDHHC3-like	0.444384	1.88516	2.51397	0.112842	0.999896	3.75222	5.29573	2.99549	3.62128	3.09542	3.22184	0.822036	0.277611	0.168615
SLC25A25	solute carrier family 25 member 25	0.298469	5.62582	2.51315	0.1129	0.999896	52.7926	62.932	47.6654	47.5762	43.1964	41.9298	0.400853	0.289424	0.182265
PLA2G15	phospholipase A2 group XV	-0.471248	6.78732	2.51282	0.112924	0.999896	76.1165	70.7616	109.907	130.788	114.265	160.741	-0.63524	-0.586109	-0.297511
LOC112532541	uncharacterized LOC112532541	-0.879416	-1.17877	2.51182	0.112995	0.999896	0.352996	0.134069	0.833797	0.390224	0.460129	0.320657	-2.63672	-0.382386	0.283272
LOC101750389	uncharacterized LOC101750389	-0.828916	0.431982	2.51063	0.113081	0.999896	0.810584	0.710566	1.8992	1.34237	0.683222	2.50418	-1.41835	0.246607	-0.899554
LOC121113439	uncharacterized LOC121113439	0.475102	1.82558	2.50804	0.113267	0.999896	3.45152	5.17507	2.43963	3.63689	3.05359	3.32873	1.08492	0.176727	0.127735
RELT	RELT tumor necrosis factor receptor	0.896181	2.56756	2.50799	0.11327	0.999896	7.00763	13.3399	4.53956	2.65353	5.13114	2.68741	1.55512	0.449647	-0.0183073
LOC121113342	uncharacterized LOC121113342	-1.64557	-1.48249	2.50725	0.113324	0.999896	0.130739	0.0268138	0.293373	0.327789	0.0836599	1.1452	-3.45169	0.644086	-1.80477
SLC2A11	solute carrier family 2 member 11	-0.53982	0.808245	2.50601	0.113413	0.999896	1.35969	1.01892	2.20802	1.84186	1.63137	2.29041	-1.1157	-0.262805	-0.314442
BAG3	BCL2 associated athanogene 3	0.428034	4.43053	2.50417	0.113545	0.999896	18.1074	26.4384	17.1237	29.579	15.505	22.4613	0.62664	0.223849	0.397134
YARS	tyrosyl-tRNA synthetase	0.451297	6.99777	2.50278	0.113645	0.999896	121.588	213.116	107.498	108.077	116.441	99.9076	0.98733	0.0624019	0.113387
LOC121110637	uncharacterized LOC121110637	0.809429	-1.55389	2.50173	0.113722	0.999896	0.261479	0.522869	0.108085	0.405833	0.320696	0.24431	2.27429	-0.294514	0.732173
SELENOI	selenoprotein I	0.268839	5.4944	2.50129	0.113753	0.999896	50.217	52.3272	39.5899	45.1568	40.2683	42.739	0.402427	0.318531	0.0793882
RGS13	regulator of G-protein signaling 13	-0.603414	-1.12157	2.50058	0.113804	0.999896	0.339922	0.254731	0.46322	0.437051	0.474073	0.626045	-0.862723	-0.479903	-0.518464
LOC121107665	uncharacterized LOC121107665	-0.516009	-0.691045	2.49945	0.113886	0.999896	0.562179	0.442428	0.710271	0.45266	0.766882	0.610776	-0.682928	-0.447975	-0.432214
TTYH3	tweety family member 3	-0.37795	7.95918	2.49854	0.113952	0.999896	200.11	171.702	274.165	277.465	251.231	318.321	-0.675134	-0.328221	-0.198176
RUNX1	runt-related transcription factor 1	0.316902	7.14502	2.49821	0.113976	0.999896	152.285	187.067	118.476	131.599	132.991	126.614	0.658953	0.195444	0.055717
SNTA1	syntrophin alpha 1	-0.381835	4.03152	2.49682	0.114077	0.999896	12.2764	13.9968	17.695	16.2646	15.6165	22.1101	-0.338245	-0.347181	-0.442973
MFAP3L	microfibrillar associated protein 3 like	0.521705	-0.473805	2.49541	0.114179	0.999896	0.889028	0.697159	0.540424	0.858494	0.683222	0.473351	0.367397	0.379873	0.858897
SIK1	salt inducible kinase 1	1.1796	5.13599	2.49494	0.114213	0.999896	41.915	93.54	20.5207	10.7546	35.1371	8.88679	2.18851	0.254471	0.275218
ZRANB3	zinc finger RANBP2-type containing 3	0.582832	3.1778	2.49225	0.114408	0.999896	10.3153	15.8336	6.03731	6.29042	8.32416	7.29877	1.39101	0.309415	-0.214497
ADAMTS1	ADAM metallopeptidase with thrombospondin type 1 motif 1	1.10655	3.77303	2.49129	0.114478	0.999896	16.7608	34.2815	11.0246	4.82317	11.4056	3.51196	1.6367	0.555344	0.457706
TMSB4Y	thymosin beta 4%2C Y-linked	-0.627318	-0.00142397	2.49028	0.114551	0.999896	0.915176	0.455835	1.3279	0.92093	1.33856	0.870355	-1.54256	-0.548559	0.0814864
RASL12	RAS like family 12	-1.03509	-1.88683	2.48464	0.114963	0.999896	0.248405	0.17429	0.154407	0.0468269	0.33464	0.488621	0.174752	-0.429915	-3.3833
EIF2AK3	eukaryotic translation initiation factor 2 alpha kinase 3	0.454612	5.75007	2.48344	0.11505	0.999896	66.8993	78.4706	41.381	41.2077	56.6099	38.1582	0.923183	0.240939	0.11092
VSNL1	visinin like 1	-0.702802	-0.894713	2.48342	0.115052	0.999896	0.444514	0.268138	0.818356	0.45266	0.711109	0.366465	-1.60975	-0.677842	0.304752
LOC107052688	uncharacterized LOC107052688	0.721375	0.626338	2.483	0.115083	0.999896	1.92187	2.82886	0.941881	0.889712	1.38039	1.0994	1.5866	0.477436	-0.305302
LOC112531619	small nucleolar RNA SNORD15	0.817198	-2.71057	2.48247	0.115121	0.999896	0.156887	0.160883	0.0926441	0.15609	0.111547	0.0610776	0.79624	0.492083	1.35366
GPR52	G protein-coupled receptor 52	0.450769	1.26831	2.48196	0.115158	0.999896	2.92856	3.12381	1.97641	2.18526	2.17516	1.87814	0.660426	0.429073	0.218502
LOC112533092	small Cajal body-specific RNA 6	0.46866	-0.0331014	2.4795	0.115339	0.999896	1.12436	1.20662	0.756593	0.967757	0.878429	0.7482	0.673383	0.356105	0.37122
MAPK11	mitogen-activated protein kinase 11	0.28665	5.84863	2.47725	0.115504	0.999896	65.775	61.2159	49.2866	62.9042	46.4173	59.9782	0.31271	0.502877	0.0687183
P2RY14	purinergic receptor P2Y%2C G-protein coupled%2C 14	-0.92293	3.12812	2.47213	0.115881	0.999896	3.85681	2.50709	9.34161	11.7067	8.46359	16.4451	-1.89766	-1.13386	-0.490322
MHCY2B1	major histocompatibility complex-Y%2C class II beta 1	-0.854876	-2.52146	2.47138	0.115936	0.999896	0.0653697	0.0938483	0.262492	0.15609	0.16732	0.137425	-1.48387	-1.35591	0.183736
PTPN13	protein tyrosine phosphatase%2C non-receptor type 13	0.338624	6.1243	2.47047	0.116003	0.999896	75.9073	83.1094	51.5101	74.6109	77.971	55.2599	0.690156	-0.0386996	0.433153
LOC121107748	uncharacterized LOC121107748	1.10003	-2.28252	2.47025	0.116019	0.999896	0.209183	0.308359	0.216169	0.202917	0.0139433	0.106886	0.512447	3.90712	0.924818
PER2	period circadian clock 2	0.594485	6.69756	2.4699	0.116045	0.999896	124.791	182.173	72.8491	67.5557	108.507	66.6814	1.32233	0.201724	0.0187913
LOC101749205	uncharacterized LOC101749205	-0.775219	-2.13778	2.46944	0.11608	0.999896	0.196109	0.17429	0.247051	0.0624359	0.278866	0.229041	-0.50332	-0.507917	-1.87516
IGSF10	immunoglobulin superfamily member 10	-0.734776	1.60247	2.46879	0.116128	0.999896	1.58195	1.66246	3.45871	3.54324	2.2867	5.54279	-1.05692	-0.531569	-0.645544
LOC101751536	uncharacterized LOC101751536	-0.707018	-0.415337	2.46715	0.116248	0.999896	0.49681	0.375393	1.11173	0.780449	0.529846	1.05359	-1.56633	-0.0928798	-0.432935
F5	coagulation factor V	0.999297	6.77369	2.46518	0.116394	0.999896	138.636	264.21	73.791	34.6051	97.3383	47.7016	1.84017	0.510223	-0.463052
LOC121111287	uncharacterized LOC121111287	0.674439	-1.29593	2.46266	0.116581	0.999896	0.470662	0.589904	0.293373	0.327789	0.376469	0.198502	1.00774	0.322158	0.723611
GPR149	G protein-coupled receptor 149	0.424579	2.69724	2.46236	0.116604	0.999896	7.19067	6.08674	5.11086	8.92834	5.07537	6.35207	0.252101	0.502613	0.491165
RAB41	RAB41%2C member RAS oncogene family	0.39246	6.10656	2.4606	0.116734	0.999896	83.2287	95.8192	57.007	55.5055	69.2983	52.3893	0.749175	0.264261	0.0833596
LOC121110811	uncharacterized LOC121110811	-0.839906	-2.11078	2.4591	0.116846	0.999896	0.117665	0.134069	0.355136	0.187308	0.306753	0.122155	-1.40539	-1.38239	0.616696
ASMT	acetylserotonin O-methyltransferase	-1.10696	-2.12924	2.45537	0.117124	0.999896	0.196109	0.160883	0.216169	0.015609	0.418299	0.183233	-0.426152	-1.09288	-3.55323
UCHL1	ubiquitin C-terminal hydrolase L1	0.903889	-0.0549835	2.45333	0.117276	0.999896	2.27487	0.764194	0.802915	0.593141	0.711109	0.427543	-0.0713095	1.67764	0.472306
MYO9B	myosin IXB	0.30042	9.22256	2.45269	0.117323	0.999896	697.651	680.159	481.687	600.228	563.226	561.288	0.497775	0.308792	0.0967695
LSM3	LSM3 homolog%2C U6 small nuclear RNA and mRNA degradation associated	-0.42453	4.10977	2.45173	0.117396	0.999896	13.6361	12.9511	20.2273	17.5757	14.6265	24.4158	-0.643232	-0.101155	-0.47423
ENTPD1	ectonucleoside triphosphate diphosphohydrolase 1	-0.78929	5.00517	2.4477	0.117697	0.999896	15.8718	13.112	35.5908	41.5979	25.6836	60.6958	-1.44062	-0.694384	-0.545086
DLEU7	deleted in lymphocytic leukemia%2C 7	-0.848232	-1.76305	2.44764	0.117702	0.999896	0.235331	0.147476	0.571305	0.187308	0.278866	0.183233	-1.95378	-0.244883	0.0317334
LOC121110321	uncharacterized LOC121110321	-0.93946	-1.96036	2.4467	0.117772	0.999896	0.261479	0.0804414	0.416898	0.124872	0.33464	0.152694	-2.37368	-0.355914	-0.290195
LOC112532622	uncharacterized LOC112532622	-0.507992	1.07468	2.44532	0.117876	0.999896	1.98724	1.79653	2.99549	1.35798	2.49585	1.83233	-0.737583	-0.328768	-0.432214
LOC121107815	platelet glycoprotein VI-like	0.535589	1.38429	2.44375	0.117994	0.999896	2.92856	3.4858	1.37422	2.74718	2.80261	2.13772	1.34287	0.0634234	0.361882
PAK1	p21 (RAC1) activated kinase 1	-0.369989	4.28341	2.44321	0.118034	0.999896	20.4999	15.981	22.8985	14.4071	24.2335	18.6439	-0.518894	-0.241382	-0.371927
LOC121108901	putative protein CRIPAK	0.497531	3.5999	2.4428	0.118065	0.999896	14.0937	16.2089	6.33068	12.175	10.6248	13.1317	1.35636	0.407614	-0.109129
DENND4C	DENN domain containing 4C	0.291545	6.68374	2.44241	0.118095	0.999896	110.462	122.593	78.7938	106.313	98.5235	99.9535	0.63772	0.165007	0.0889864
GPR37L1	G protein-coupled receptor 37 like 1	0.862171	0.189318	2.43938	0.118323	0.999896	1.56887	2.10488	0.725712	0.60875	1.18518	0.442812	1.53627	0.40462	0.459155
LOC112529973	uncharacterized LOC112529973	-0.621603	-0.839471	2.43695	0.118506	0.999896	0.36607	0.361986	0.833797	0.530705	0.655336	0.442812	-1.20376	-0.840114	0.261215
LIPT2	lipoyl(octanoyl) transferase 2 (putative)	-0.417268	3.03528	2.4359	0.118586	0.999896	6.92919	6.07333	11.3952	7.9918	8.90978	7.72631	-0.90787	-0.362703	0.0487398
NDST4	N-deacetylase and N-sulfotransferase 4	-0.994118	2.94867	2.43561	0.118608	0.999896	3.43845	1.90378	9.15632	10.099	5.92591	15.6664	-2.2659	-0.78528	-0.63346
LOC121108819	uncharacterized LOC121108819	0.924039	-0.556457	2.43467	0.118679	0.999896	1.54272	0.683752	0.555864	0.31218	0.432243	0.351196	0.298741	1.83557	-0.1699
LOC107053854	uncharacterized LOC107053854	0.488354	1.21036	2.43246	0.118846	0.999896	2.62786	2.31939	2.03817	3.05936	1.39433	2.27514	0.186474	0.914316	0.427275
SLC45A4	solute carrier family 45 member 4	0.295125	5.94638	2.43209	0.118874	0.999896	77.6853	60.7735	49.2558	65.2924	56.5959	60.2072	0.30315	0.456944	0.116978
LOC419677	protein FAM49A-like	0.690073	-0.0872195	2.43195	0.118885	0.999896	0.967471	1.72949	0.524983	0.671186	0.738996	0.824547	1.72	0.388653	-0.296889
MIR7455	microRNA 7455	1.01584	-2.59038	2.42799	0.119185	0.999896	0.169961	0.294952	0.138966	0.0780449	0.0836599	0.0458082	1.08575	1.0226	0.768699
TFAP2E	transcription factor AP-2 epsilon	-0.64985	0.732553	2.42606	0.119332	0.999896	1.62117	1.22003	2.36242	0.967757	2.53768	1.08413	-0.953353	-0.646478	-0.163817
PLG	plasminogen	0.469767	1.39199	2.42537	0.119385	0.999896	2.52327	3.15062	2.11537	3.37154	1.74291	2.67214	0.574725	0.533793	0.33541
SDSL	serine dehydratase like	-1.10982	-0.097426	2.42407	0.119484	0.999896	0.274553	0.227917	1.21981	1.23311	0.655336	1.86287	-2.42008	-1.25515	-0.595223
YRDC	yrdC N6-threonylcarbamoyltransferase domain containing	-0.350908	4.47728	2.42334	0.11954	0.999896	18.9049	17.3619	27.8241	22.3989	20.4548	26.5382	-0.680407	-0.113681	-0.244644
MYC	v-myc avian myelocytomatosis viral oncogene homolog	-0.315074	6.27397	2.42161	0.119672	0.999896	64.4284	65.9352	88.6604	76.4684	69.8142	98.8388	-0.427241	-0.115824	-0.370214
LOC121110693	atherin-like	-0.787869	-2.22432	2.4215	0.11968	0.999896	0.104591	0.134069	0.138966	0.171699	0.320696	0.24431	-0.0517567	-1.61644	-0.508835
ZBTB42	zinc finger and BTB domain containing 42	0.471265	3.84347	2.4204	0.119764	0.999896	18.5519	19.5875	11.1018	11.7848	15.3516	9.55864	0.819133	0.27318	0.302047
LOC101752163	uncharacterized LOC101752163	-1.10737	-1.80275	2.42011	0.119786	0.999896	0.169961	0.120662	0.138966	0.202917	0.181263	0.7482	-0.20376	-0.0928798	-1.88254
LOC107054244	uncharacterized LOC107054244	0.824962	-2.36366	2.41941	0.11984	0.999896	0.287627	0.21451	0.0772034	0.124872	0.153376	0.122155	1.47431	0.90712	0.0317334
AHR1A	aryl hydrocarbon receptor 1 alpha	0.558225	6.21277	2.41883	0.119884	0.999896	88.0399	125.113	56.4974	51.7594	78.7518	44.663	1.14698	0.160844	0.212741
NAV1	neuron navigator 1	-0.450655	5.09876	2.41527	0.120158	0.999896	26.2132	20.3785	38.2157	40.2243	33.7846	46.6327	-0.907117	-0.366072	-0.213274
SLA	Src like adaptor	0.453181	7.43761	2.41464	0.120205	0.999896	203.26	267.977	140.927	129.742	171.071	126.98	0.927162	0.248739	0.0310393
R3HDM1	R3H domain containing 1	0.553977	7.72637	2.41226	0.120389	0.999896	236.364	373.999	150.315	145.335	214.629	149.793	1.31505	0.139161	-0.0435837
LOC121108094	integrin alpha-7-like	1.10619	-1.21398	2.41131	0.120462	0.999896	0.679845	0.536276	0.293373	0.421442	0.432243	0.0305388	0.870241	0.653364	3.78662
PKP1	plakophilin 1	-0.745339	-0.551699	2.40659	0.120825	0.999896	0.444514	0.294952	1.08085	0.733622	0.892372	0.488621	-1.87361	-1.00542	0.586322
SERPINE2	serpin family E member 2	0.286829	6.09725	2.40422	0.121008	0.999896	79.8295	64.7419	66.7809	81.073	56.4146	61.7647	-0.0447355	0.500851	0.39244
LOC101748649	uncharacterized LOC101748649	0.671708	-0.235691	2.40237	0.121151	0.999896	1.07206	1.30047	0.44778	0.639968	0.906315	0.534429	1.53817	0.242304	0.260002
SECISBP2L	SECIS binding protein 2 like	0.322788	6.25052	2.40156	0.121215	0.999896	81.1369	98.943	56.2041	73.6744	74.4852	72.1937	0.815923	0.123404	0.0292902
LOC101749699	uncharacterized LOC101749699	-0.615291	-0.8023	2.40153	0.121216	0.999896	0.549105	0.335173	0.880119	0.405833	0.599562	0.50389	-1.39279	-0.126827	-0.312221
LOC112531559	uncharacterized LOC112531559	-0.763907	-0.667543	2.40151	0.121218	0.999896	0.444514	0.335173	1.25069	0.561923	0.585619	0.442812	-1.89975	-0.397734	0.343677
JCHAIN	joining chain of multimeric IgA and IgM	0.504413	11.4405	2.3996	0.121366	0.999896	2714.63	4530.3	1650.55	2535.85	2951.53	2292.85	1.45666	-0.120708	0.145326
ESRP2	epithelial splicing regulatory protein 2	-0.70488	0.963844	2.39772	0.121512	0.999896	1.64732	1.07255	3.75208	1.67016	1.24095	2.16825	-1.80664	0.408667	-0.376547
SATB2	SATB homeobox 2	-0.68937	0.112948	2.39704	0.121565	0.999896	0.941323	0.375393	1.20437	1.10824	1.12941	1.57275	-1.68181	-0.262805	-0.50502
RGSL1	regulator of G protein signaling like 1	0.596653	0.895399	2.3969	0.121576	0.999896	2.17027	2.02444	1.03453	2.41939	2.24487	1.08413	0.968556	-0.0487573	1.15811
F8A3	coagulation factor VIII-associated 3	-0.388736	4.05383	2.39615	0.121634	0.999896	14.6036	14.9085	24.2573	13.5642	16.9411	15.2083	-0.702286	-0.214207	-0.165056
FRY	FRY microtubule binding protein	-0.362625	5.08268	2.39283	0.121892	0.999896	32.5018	23.1805	33.9232	33.2003	34.2727	46.083	-0.549357	-0.0765384	-0.473039
LOC107056111	uncharacterized LOC107056111	0.807911	-2.08957	2.39269	0.121904	0.999896	0.339922	0.268138	0.216169	0.171699	0.153376	0.076347	0.310813	1.14813	1.16924
LOC101751635	uncharacterized LOC101751635	0.400579	3.44798	2.39252	0.121917	0.999896	14.5774	9.35802	9.15632	13.2208	8.88189	10.1083	0.0314351	0.714799	0.387264
GPT2	glutamic--pyruvic transaminase 2	0.580785	3.38534	2.39239	0.121927	0.999896	10.0931	18.3138	6.56229	9.05321	11.5172	6.96284	1.48066	-0.190421	0.378752
ARHGAP33	Rho GTPase activating protein 33	0.412554	4.96121	2.38968	0.122139	0.999896	25.8341	44.9399	23.1301	35.8538	32.5995	24.37	0.958225	-0.335572	0.557024
NR4A2	nuclear receptor subfamily 4 group A member 2	1.27136	5.16162	2.38918	0.122178	0.999896	40.137	102.536	21.478	9.02199	34.0775	7.2835	2.2552	0.236115	0.308814
ARG2	arginase 2	0.661811	3.09186	2.38888	0.122201	0.999896	13.0478	12.4282	6.70125	5.7441	9.0771	3.95477	0.891114	0.523502	0.538487
TPST2	tyrosylprotein sulfotransferase 2	-0.400504	4.93287	2.38631	0.122402	0.999896	27.6383	17.9384	35.3437	33.3564	32.2788	36.5549	-0.978399	-0.223917	-0.132103
LOC107055327	potassium voltage-gated channel subfamily V member 2-like	-0.437759	1.30041	2.38542	0.122472	0.999896	2.23564	1.87697	3.33519	2.0916	2.705	2.36676	-0.829364	-0.27494	-0.178302
WASHC4	WASH complex subunit 4	0.256623	6.55114	2.38427	0.122562	0.999896	100.735	104.292	79.4268	101.162	90.1017	86.7607	0.392934	0.160934	0.221551
PRELID3B	PRELI domain containing 3B	0.29723	6.15992	2.38361	0.122614	0.999896	71.0961	92.8428	58.0878	72.4881	67.4856	66.8341	0.676554	0.0751893	0.117159
LOC121107866	store-operated calcium entry regulator STIMATE-like	-0.713242	2.55584	2.38185	0.122752	0.999896	3.76529	2.68138	7.33432	6.86795	4.19694	10.2916	-1.45169	-0.156574	-0.583512
ERMARD	ER membrane associated RNA degradation	-0.310149	4.09406	2.37964	0.122926	0.999896	15.8456	15.0425	20.2118	14.7817	18.7956	17.6209	-0.426152	-0.246311	-0.253474
AvBD3	avian beta-defensin 3	-0.594707	0.341876	2.379	0.122977	0.999896	0.941323	0.992111	2.25434	1.03019	1.1573	1.06886	-1.18413	-0.297994	-0.0531555
COQ2	coenzyme Q2%2C polyprenyltransferase	-0.368471	4.56593	2.37404	0.123367	0.999896	21.036	15.5654	27.6697	25.3646	24.6936	27.6223	-0.829962	-0.23128	-0.123019
IL10RA	interleukin 10 receptor subunit alpha	0.454925	6.86964	2.37306	0.123445	0.999896	142.767	177.186	99.0983	85.6153	114.837	81.9508	0.83833	0.314077	0.0631091
LOC101747821	uncharacterized LOC101747821	0.419124	3.03596	2.37299	0.123451	0.999896	8.68109	11.6104	5.91378	7.75766	7.78037	7.2835	0.973263	0.158038	0.0909899
LOC419830	uncharacterized LOC419830	-0.61344	2.39451	2.37222	0.123511	0.999896	6.26242	3.63327	6.85566	2.49744	7.43179	4.6877	-0.916027	-0.24699	-0.908433
LOC121107263	uncharacterized LOC121107263	0.83121	-2.24858	2.37126	0.123587	0.999896	0.209183	0.268138	0.0926441	0.218526	0.0697166	0.229041	1.53321	1.58519	-0.0678023
LOC100857191	c-C motif chemokine 26-like	-0.441545	4.56701	2.37107	0.123603	0.999896	15.4665	17.8446	31.746	26.9411	21.1938	28.8744	-0.83109	-0.454501	-0.0999835
BSN	bassoon presynaptic cytomatrix protein	0.472218	3.30446	2.37006	0.123682	0.999896	12.1195	14.332	7.47329	7.88253	10.0252	7.25296	0.939423	0.273698	0.120089
HRH4	histamine receptor H4	-0.395002	2.5463	2.36521	0.124067	0.999896	5.28187	4.16955	7.13359	5.61923	6.69279	5.9856	-0.774738	-0.341559	-0.0911234
LOC107053084	uncharacterized LOC107053084	-0.876031	-1.1004	2.36464	0.124113	0.999896	0.522957	0.120662	0.710271	0.280962	0.627449	0.366465	-2.5574	-0.262805	-0.383304
LOC121111147	uncharacterized LOC121111147	-0.804892	-1.95178	2.36237	0.124293	0.999896	0.235331	0.0804414	0.277932	0.187308	0.20915	0.397004	-1.78872	0.170155	-1.08374
RAX	retina and anterior neural fold homeobox	0.480822	0.279391	2.36065	0.124431	0.999896	1.54272	1.52839	0.864678	1.06141	1.04575	1.05359	0.821775	0.560945	0.0106717
ACTN1	actinin%2C alpha 1	0.362731	9.13964	2.36031	0.124457	0.999896	650.036	483.426	442.962	770.163	492.617	544.843	0.126112	0.400053	0.499324
PHLDA1	pleckstrin homology like domain family A member 1	0.323552	5.0285	2.3594	0.12453	0.999896	38.7642	33.8658	35.529	36.1192	26.2134	25.164	-0.0691662	0.56442	0.521406
LOC121110845	uncharacterized LOC121110845	0.608674	2.57857	2.35866	0.12459	0.999896	7.58288	9.27758	3.36607	4.66708	6.91588	3.83262	1.46268	0.132833	0.284191
LOC107054939	uncharacterized LOC107054939	0.68427	-0.815739	2.35863	0.124592	0.999896	0.692919	0.884856	0.293373	0.405833	0.557733	0.381735	1.59271	0.313113	0.0883169
RAB11FIP4	RAB11 family interacting protein 4	0.420282	6.20737	2.35853	0.124599	0.999896	76.914	117.31	56.7908	59.4078	68.9218	63.8261	1.0466	0.158285	-0.103494
TIMP4	TIMP metallopeptidase inhibitor 4	0.538699	1.64557	2.35825	0.124622	0.999896	2.26179	4.8533	2.47051	3.90224	2.80261	2.30568	0.974158	-0.309303	0.759113
POLE3	DNA polymerase epsilon 3%2C accessory subunit	-0.300969	5.29531	2.35795	0.124646	0.999896	36.5417	31.1576	41.8906	37.7893	38.1071	49.9615	-0.427039	-0.060517	-0.402836
ESPNL	espin like	-0.911934	-2.30717	2.35755	0.124678	0.999896	0.0915176	0.17429	0.108085	0.0936539	0.20915	0.366465	0.689325	-1.19242	-1.96827
MICALL2	MICAL like 2	0.43642	3.21801	2.35647	0.124764	0.999896	13.5707	9.06307	7.19536	9.36539	9.593	6.85596	0.332933	0.500446	0.44998
STBD1	starch binding domain 1	0.38078	3.26645	2.35532	0.124856	0.999896	11.9234	8.5402	8.26076	12.097	8.28233	8.45924	0.0479947	0.525691	0.516044
KNG1	kininogen 1	-0.738823	-1.30538	2.3553	0.124858	0.999896	0.43144	0.281545	0.540424	0.124872	0.432243	0.442812	-0.940725	-0.002682	-1.82625
EGR4	early growth response 4	1.09736	0.255903	2.35528	0.124859	0.999896	1.41199	2.82886	0.710271	0.499487	1.22701	0.274849	1.99378	0.202576	0.861808
LOC101751432	uncharacterized LOC101751432	0.982628	-1.03692	2.35465	0.12491	0.999896	0.509884	1.00552	0.216169	0.296571	0.543789	0.152694	2.2177	-0.0928798	0.957733
PROX1	prospero homeobox 1	0.472177	2.57296	2.35421	0.124945	0.999896	7.73977	8.07096	4.60132	4.82317	5.95379	4.32124	0.810691	0.378481	0.158538
PSRC1	proline and serine rich coiled-coil 1	-0.39564	3.7542	2.35233	0.125096	0.999896	10.4591	9.5055	13.8966	14.9378	15.9372	16.0634	-0.547899	-0.607633	-0.104811
LOC101749705	uncharacterized LOC101749705	-0.958118	1.85067	2.35162	0.125153	0.999896	1.89572	0.965297	4.1381	4.44856	2.46797	7.58889	-2.09992	-0.380576	-0.770551
TMEM201	transmembrane protein 201	0.273015	5.5491	2.34937	0.125334	0.999896	51.7989	54.2712	39.0958	47.545	40.6448	47.3962	0.473172	0.349853	0.00452075
FANCG	Fanconi anemia complementation group G	-0.383524	3.71148	2.34762	0.125474	0.999896	9.74008	10.6585	15.3017	13.6422	12.4235	16.6742	-0.52169	-0.351065	-0.289534
LOC107054095	uncharacterized LOC107054095	0.64241	-1.22252	2.34758	0.125477	0.999896	0.653697	0.455835	0.23161	0.343398	0.348583	0.351196	0.976812	0.90712	-0.032397
DMTN	dematin actin binding protein	-0.299728	5.53655	2.34748	0.125485	0.999896	35.5873	49.7262	49.1014	39.4439	50.9489	53.5192	0.0182437	-0.517689	-0.440255
ATP13A2	ATPase 13A2	0.294009	9.08495	2.34674	0.125546	0.999896	560.676	556.239	473.102	677.586	475.23	515.312	0.233553	0.238541	0.394959
SLC8A1	solute carrier family 8 member A1	-1.13744	5.20975	2.34627	0.125583	0.999896	12.1195	8.37932	47.0014	48.8561	19.1721	86.3942	-2.4878	-0.66167	-0.822396
ENG	endoglin	0.48549	4.31419	2.34515	0.125674	0.999896	25.0627	25.8485	19.3008	18.6059	20.2736	10.0778	0.421417	0.305943	0.88458
LOC121108239	uncharacterized LOC121108239	0.545417	2.37068	2.3445	0.125726	0.999896	6.02708	8.1514	3.01093	4.12077	5.14508	4.38232	1.43684	0.228266	-0.0887794
PDE7B	phosphodiesterase 7B	0.51268	7.0979	2.3445	0.125726	0.999896	167.83	217.111	98.5887	98.1649	148.399	91.6316	1.13894	0.177523	0.0993611
SGMS2	sphingomyelin synthase 2	0.698858	5.07991	2.34367	0.125793	0.999896	32.5018	71.3918	21.0302	21.556	35.3184	20.9343	1.7633	-0.119901	0.0422181
CLGN	calmegin	-0.28664	5.3847	2.34345	0.12581	0.999896	41.5882	31.8816	48.4065	39.3815	45.9432	43.304	-0.602477	-0.143678	-0.136984
PIK3R3	phosphoinositide-3-kinase regulatory subunit 3	0.424209	3.86803	2.3431	0.125839	0.999896	17.6237	20.7405	13.1555	11.7223	13.2601	10.9176	0.656788	0.410423	0.102603
IL1R1	interleukin 1 receptor type 1	0.56007	3.95305	2.34207	0.125922	0.999896	10.786	28.7578	12.6922	15.7182	12.1167	12.6736	1.18001	-0.167842	0.310614
SHISA4	shisa family member 4	0.433524	0.637669	2.33991	0.126097	0.999896	1.84343	1.93059	1.38966	1.48285	1.2549	1.25209	0.474312	0.554818	0.244037
GPR35	G protein-coupled receptor 35	0.37503	4.58065	2.33906	0.126166	0.999896	26.6708	34.1474	19.8876	20.1356	20.6779	21.8658	0.779907	0.367171	-0.118927
AHNAK2	AHNAK nucleoprotein 2	0.581606	5.08109	2.33706	0.126328	0.999896	54.9105	21.1695	24.8749	45.5626	35.5136	20.8885	-0.232705	0.628711	1.12514
LOC101749704	uncharacterized LOC101749704	0.573237	-1.01765	2.33689	0.126342	0.999896	0.444514	0.616718	0.355136	0.60875	0.29281	0.473351	0.79624	0.602266	0.362939
STON1	stonin 1	0.503865	3.08076	2.33657	0.126367	0.999896	11.9496	10.9937	6.74758	6.71186	8.86795	5.29848	0.704231	0.430288	0.341134
LOC112530174	NPC1-like intracellular cholesterol transporter 1	0.425714	3.53354	2.33603	0.126411	0.999896	11.9888	17.134	9.23353	10.5985	11.573	8.76463	0.891911	0.0509306	0.274094
LOC112532591	small nucleolar RNA SNORA28	0.485751	0.892623	2.33453	0.126533	0.999896	1.67346	2.70819	1.63671	2.01356	1.64531	1.28263	0.726531	0.0244771	0.650643
MXD3	MAX dimerization protein 3	0.544032	4.11612	2.33353	0.126614	0.999896	24.0691	22.2689	16.0274	15.2656	18.2518	7.97062	0.474486	0.399145	0.937518
PRRC2B	proline rich coiled-coil 2B	0.374277	7.72868	2.33193	0.126744	0.999896	230.376	302.688	152.739	185.247	204.353	197.082	0.98676	0.172925	-0.0893435
BOLL	boule homolog%2C RNA binding protein	-0.534602	-0.400539	2.33075	0.126841	0.999896	0.745214	0.522869	0.663949	0.515096	0.948145	0.977241	-0.344622	-0.347453	-0.923873
NID2	nidogen 2	0.431338	4.15519	2.33063	0.126851	0.999896	22.8271	24.5346	17.1392	13.9076	15.4631	12.8416	0.517524	0.561914	0.115053
ABCA9	ATP-binding cassette%2C sub-family A (ABC1)%2C member 9	-1.20582	6.1356	2.32786	0.127076	0.999896	22.5002	8.52679	91.7176	96.5103	55.9545	146.51	-3.42712	-1.31431	-0.602242
ZNF185	zinc finger protein 185 with LIM domain	0.764982	3.49731	2.32704	0.127144	0.999896	14.9043	21.9069	7.81298	5.71289	11.5451	5.66495	1.48744	0.368451	0.0121578
LOC121110775	T-cell surface glycoprotein CD8 alpha chain-like	0.551245	-0.554357	2.32685	0.127159	0.999896	0.601401	1.01892	0.509542	0.702404	0.599562	0.473351	0.999774	0.00441739	0.56939
BCL6	B-cell CLL/lymphoma 6	0.488916	7.97342	2.32635	0.127199	0.999896	324.194	369.052	177.166	187.167	278.141	172.04	1.05872	0.221042	0.121582
CYP26A1	cytochrome P450 family 26 subfamily A member 1	0.962942	1.57567	2.32611	0.12722	0.999896	3.32078	6.77049	1.8992	1.59212	3.22091	0.870355	1.83387	0.0440558	0.871269
LOC418303	CD163 molecule	-0.44861	2.2989	2.32565	0.127257	0.999896	4.00062	3.57964	5.34247	4.83878	4.50369	7.10027	-0.577692	-0.170882	-0.553229
ETV1	ETS variant 1	-0.484108	1.55033	2.32379	0.12741	0.999896	2.65401	2.41324	3.70576	2.18526	2.32853	4.12274	-0.618797	0.188752	-0.915799
CALN1	calneuron 1	-0.677785	-0.61187	2.32365	0.127421	0.999896	0.509884	0.375393	1.06541	0.561923	0.836599	0.412274	-1.50493	-0.714368	0.446771
LOC121106834	uncharacterized LOC121106834	-0.678001	-0.574621	2.32363	0.127423	0.999896	0.666771	0.469242	1.17349	0.343398	0.627449	0.580237	-1.3224	0.0876924	-0.756763
FAM162B	family with sequence similarity 162 member B	-0.786192	-2.29498	2.32359	0.127426	0.999896	0.143813	0.17429	0.169847	0.0624359	0.20915	0.290118	0.0372483	-0.540339	-2.21619
STAT4	signal transducer and activator of transcription 4	0.336493	7.81714	2.32286	0.127485	0.999896	289.222	275.981	188.562	189.805	197.939	211.451	0.549534	0.547118	-0.155801
S100A13	S100 calcium binding protein A13	-0.52237	3.14303	2.32108	0.127631	0.999896	6.00094	5.55046	11.6732	10.1458	7.4039	12.0781	-1.07252	-0.303098	-0.251505
LOC107050291	immunoglobulin superfamily member 1-like	-1.00325	-0.704678	2.31966	0.127748	0.999896	0.36607	0.107255	0.432339	0.702404	0.864485	1.05359	-2.01111	-1.23972	-0.584938
LOC121109894	uncharacterized LOC121109894	0.7581	-1.42305	2.3188	0.127818	0.999896	0.379144	0.509462	0.262492	0.405833	0.390413	0.106886	0.956705	-0.0422537	1.92482
LOC107051899	uncharacterized LOC107051899	-0.633504	-0.735645	2.31789	0.127894	0.999896	0.274553	0.589904	0.67939	0.483878	0.543789	0.870355	-0.20376	-0.985965	-0.84696
TAPT1	transmembrane anterior posterior transformation 1	0.291966	5.7285	2.31767	0.127911	0.999896	56.5971	68.5495	45.8279	49.8551	50.3772	46.7396	0.580919	0.167957	0.0930946
HIST1H111R	histone cluster 1%2C H1.11R (similar to human histone cluster 1%2C class H1 genes)	0.627092	-0.204607	2.31648	0.12801	0.999896	0.836732	1.46135	0.602186	0.749231	0.864485	0.50389	1.27902	-0.0470761	0.572302
SV2B	synaptic vesicle glycoprotein 2B	0.686009	-0.808571	2.31501	0.12813	0.999896	0.705993	0.898263	0.46322	0.390224	0.501959	0.274849	0.955439	0.492083	0.505665
TGFBRAP1	transforming growth factor beta receptor associated protein 1	0.342269	5.58071	2.31489	0.12814	0.999896	46.5432	47.9029	36.7643	65.9948	39.8639	49.9156	0.381808	0.223487	0.402859
LOC112533198	E3 SUMO-protein ligase RanBP2-like	-0.666137	-1.47031	2.31488	0.128141	0.999896	0.287627	0.17429	0.44778	0.31218	0.278866	0.50389	-1.3613	0.0446237	-0.690733
LOC101749389	uncharacterized LOC101749389	-0.691901	-1.29059	2.31359	0.128247	0.999896	0.261479	0.254731	0.262492	0.359007	0.641392	0.50389	-0.0432951	-1.29451	-0.489099
ADGRG3	adhesion G protein-coupled receptor G3	-0.365417	4.47192	2.31346	0.128258	0.999896	17.5452	16.5709	26.7124	24.0066	20.9289	27.2253	-0.688853	-0.254419	-0.181518
LOC101750423	synaptotagmin-5-like	1.36299	-2.48209	2.31302	0.128294	0.999896	0.143813	0.415614	0.046322	0.0780449	0.181263	0.0152694	3.16547	-0.333888	2.35366
HIST1H46	histone cluster 1%2C H4-VI%2C germinal H4 (similar to human histone cluster 1%2C class H4 genes)	0.715734	-2.10018	2.31258	0.128331	0.999896	0.196109	0.227917	0.138966	0.343398	0.12549	0.198502	0.713778	0.644086	0.790725
FHIT	fragile histidine triad	-0.485515	0.479537	2.31118	0.128446	0.999896	0.810584	1.20662	1.59039	1.40481	1.60348	1.58802	-0.398407	-0.984174	-0.176853
SETD2	SET domain containing 2	0.291868	7.88041	2.31067	0.128489	0.999896	257.426	294.59	194.83	226.049	220.318	220.414	0.596489	0.224567	0.0364231
LOC121108759	uncharacterized LOC121108759	0.825029	-2.57568	2.30918	0.128612	0.999896	0.156887	0.17429	0.0617627	0.202917	0.0697166	0.167963	1.49668	1.17015	0.272741
DYRK1A	dual specificity tyrosine phosphorylation regulated kinase 1A	0.320486	4.54489	2.30766	0.128738	0.999896	27.7821	28.2215	18.6987	21.6653	21.4866	22.0185	0.593862	0.370716	-0.0233302
RASGRP1	RAS guanyl releasing protein 1	0.342007	6.87088	2.30739	0.12876	0.999896	124.908	163.377	90.6677	104.159	111.533	107.42	0.849541	0.163405	-0.0444816
MITF	melanogenesis associated transcription factor	0.483172	6.72581	2.30386	0.129053	0.999896	116.816	176.287	84.6458	76.9991	104.882	75.2476	1.05842	0.155472	0.0331964
SIX2	SIX homeobox 2	0.69764	-0.961063	2.30339	0.129092	0.999896	0.823658	0.589904	0.355136	0.374616	0.501959	0.24431	0.73211	0.714475	0.616696
VMP1	vacuole membrane protein 1	0.344032	7.57142	2.29968	0.1294	0.999896	222.348	162.84	166.281	253.053	148.929	187.615	-0.0301628	0.578202	0.431663
LOC101750462	uncharacterized LOC101750462	-0.698387	-1.13705	2.29873	0.129479	0.999896	0.287627	0.509462	0.540424	0.171699	0.585619	0.458082	-0.0851153	-1.02577	-1.41573
LOC107055390	tristetraprolin-like	0.400151	5.28943	2.29854	0.129496	0.999896	37.2607	61.9265	35.5444	34.1993	34.1751	31.3633	0.800933	0.124712	0.124887
TMOD3	tropomodulin 3	0.343257	6.72088	2.29816	0.129527	0.999896	119.993	144.366	88.6449	89.4551	103.222	87.0355	0.703617	0.21719	0.0395583
TF	transferrin (ovotransferrin)	-0.65037	9.62572	2.29729	0.1296	0.999896	612.475	287.471	979.989	944.687	713.2	1202.08	-1.76935	-0.219657	-0.347629
RGCC	regulator of cell cycle	0.324706	3.93062	2.29728	0.129601	0.999896	16.97	18.7831	13.4952	15.0158	12.7721	14.2769	0.476992	0.409991	0.0728039
LOC121110345	uncharacterized LOC121110345	-1.02995	-1.77663	2.29612	0.129698	0.999896	0.156887	0.147476	0.725712	0.218526	0.20915	0.137425	-2.29892	-0.414808	0.669163
LOC107052879	uncharacterized LOC107052879	-0.724424	-0.552557	2.2958	0.129725	0.999896	0.679845	0.496056	1.20437	0.296571	0.738996	0.50389	-1.27971	-0.120361	-0.764733
LOC107052316	uncharacterized LOC107052316	-0.965994	0.519325	2.29573	0.12973	0.999896	1.2551	0.201104	1.99185	1.40481	1.3525	2.2446	-3.3081	-0.10783	-0.676086
TRIM24	tripartite motif containing 24	-0.276513	5.60323	2.29335	0.129929	0.999896	45.092	47.1253	50.0741	39.6	49.7358	59.8713	-0.0875642	-0.141413	-0.596365
CENPU	centromere protein U	0.458088	3.0227	2.29283	0.129972	0.999896	8.48498	12.1332	5.72849	7.49231	6.21872	8.52032	1.08274	0.448295	-0.185497
NCS1	neuronal calcium sensor 1	0.421123	1.48677	2.29157	0.130078	0.999896	3.19004	3.44557	2.40875	2.88766	2.74683	1.95448	0.516463	0.215806	0.563115
CTIF	CBP80/20-dependent translation initiation factor	0.327778	4.2328	2.29058	0.130161	0.999896	19.7678	24.0922	14.8539	18.8244	17.471	17.6209	0.697722	0.178192	0.09532
SLC43A3	solute carrier family 43 member 3	-0.373414	6.52805	2.29041	0.130176	0.999896	75.7765	60.6528	112.269	104.736	89.2093	110.917	-0.888315	-0.235443	-0.0827181
LOC107055878	acid-sensing ion channel 1-like	0.867673	-0.741891	2.28963	0.130241	0.999896	0.43144	1.32728	0.262492	0.437051	0.390413	0.549698	2.33813	0.144159	-0.330837
KIF26B	kinesin family member 26B	0.448271	1.25579	2.28887	0.130304	0.999896	2.98086	3.07018	2.26978	2.10721	1.8684	1.8476	0.435772	0.673921	0.189686
COMTD1	catechol-O-methyltransferase domain containing 1	-0.413822	4.41083	2.28671	0.130486	0.999896	17.5844	13.3667	25.369	23.71	20.2457	27.1948	-0.924427	-0.203315	-0.197832
LOC121109439	uncharacterized LOC121109439	-0.841012	-1.80092	2.28633	0.130518	0.999896	0.300701	0.0670345	0.416898	0.187308	0.278866	0.305388	-2.63672	0.108754	-0.705232
C16orf89	C16orf89 homolog	0.768455	-2.19288	2.28604	0.130543	0.999896	0.261479	0.308359	0.138966	0.140481	0.0976032	0.183233	1.14988	1.42169	-0.383304
KLF4	Kruppel like factor 4	0.870773	3.19923	2.2857	0.130572	0.999896	11.5574	20.1238	6.80934	3.80859	8.50542	4.0922	1.56331	0.442357	-0.103618
GNAI1	G protein subunit alpha i1	-0.273111	5.12121	2.28547	0.13059	0.999896	29.2725	35.1931	36.0849	30.0161	39.1389	38.9522	-0.0361001	-0.419054	-0.375971
ABCA1	ATP-binding cassette%2C sub-family A (ABC1)%2C member 1	0.369584	7.83666	2.2842	0.130698	0.999896	190.736	299.068	177.105	283.256	237.636	183.599	0.755871	-0.317178	0.625548
LOC121110786	uncharacterized LOC121110786	0.430074	1.01269	2.28298	0.1308	0.999896	2.26179	2.29258	1.63671	2.29452	2.03572	1.40478	0.486172	0.151924	0.707844
LOC121107791	uncharacterized LOC121107791	0.733077	5.20614	2.28238	0.130851	0.999896	40.8822	77.2238	24.3654	20.0575	38.7066	20.0487	1.66421	0.0788918	0.000634807
ITGA2	integrin subunit alpha 2	0.645054	4.69383	2.28161	0.130916	0.999896	40.1501	38.2097	18.2663	16.2333	29.1973	13.0248	1.06475	0.459567	0.317699
LOC121110304	uncharacterized LOC121110304	-0.725427	-1.99644	2.28104	0.130964	0.999896	0.183035	0.147476	0.185288	0.171699	0.237036	0.412274	-0.329291	-0.372988	-1.26372
LOC121109444	uncharacterized LOC121109444	0.646587	-0.228038	2.28072	0.130991	0.999896	1.2551	1.22003	0.67939	0.530705	0.738996	0.50389	0.844603	0.764162	0.0748021
LOC121113107	vegetative cell wall protein gp1-like	0.705107	1.84849	2.2802	0.131035	0.999896	3.73915	6.87774	1.93008	2.65353	4.09933	2.10718	1.83327	-0.132681	0.3326
LOC121106585	uncharacterized LOC121106585	0.377858	2.09561	2.27735	0.131276	0.999896	5.15113	4.75945	3.48959	4.47978	4.07145	3.51196	0.447736	0.339347	0.35115
TET2	tet methylcytosine dioxygenase 2	0.349005	7.26103	2.27704	0.131303	0.999896	170.445	212.741	118.059	132.255	137.788	148.846	0.849583	0.306857	-0.1705
EGR3	early growth response 3	0.735371	4.18292	2.2744	0.131526	0.999896	18.1466	39.9124	13.7113	9.89609	16.4949	10.6122	1.54147	0.137678	-0.100797
NR4A1	nuclear receptor subfamily 4 group A member 1	1.32189	6.08717	2.27416	0.131546	0.999896	72.2466	204.335	37.2275	14.6256	66.7188	12.5362	2.45649	0.114837	0.2224
RXRG	retinoid X receptor gamma	0.78802	0.0293157	2.27384	0.131574	0.999896	1.47735	1.64905	0.478661	0.624359	1.17124	0.519159	1.78456	0.334982	0.266199
UNC93A	unc-93 homolog A	-0.767764	-1.53246	2.27357	0.131596	0.999896	0.261479	0.134069	0.555864	0.31218	0.418299	0.229041	-2.05176	-0.677842	0.446771
LOC121108922	uncharacterized LOC121108922	0.533967	-0.879662	2.27172	0.131754	0.999896	0.470662	0.656938	0.370576	0.702404	0.474073	0.412274	0.825988	-0.0104176	0.768699
PSMG3	proteasome assembly chaperone 3	-0.309954	4.53907	2.27155	0.131768	0.999896	21.049	18.3406	28.3336	22.8203	22.9786	25.8053	-0.627472	-0.126535	-0.177347
TANC1	tetratricopeptide repeat%2C ankyrin repeat and coiled-coil containing 1	0.277977	5.85191	2.27133	0.131787	0.999896	59.761	66.9943	44.6236	63.0603	53.4866	58.436	0.586233	0.160027	0.109875
RASGRF2	Ras protein specific guanine nucleotide releasing factor 2	0.708038	-0.527853	2.26979	0.131918	0.999896	1.09821	0.925076	0.710271	0.437051	0.418299	0.381735	0.381203	1.39255	0.195232
KCNK9	potassium two pore domain channel subfamily K member 9	0.586091	-1.19534	2.26876	0.132005	0.999896	0.601401	0.455835	0.324254	0.405833	0.404356	0.24431	0.491386	0.572701	0.732173
CRYBB1	crystallin beta B1	0.657094	-1.60756	2.26871	0.13201	0.999896	0.379144	0.3888	0.123525	0.327789	0.29281	0.274849	1.65422	0.372784	0.254126
LOC107051860	uncharacterized LOC107051860	0.933003	-0.608631	2.26859	0.13202	0.999896	0.79751	1.34069	0.262492	0.31218	0.697166	0.320657	2.35263	0.194001	-0.038656
FAM96B	family with sequence similarity 96 member B	-0.2667	4.9477	2.26829	0.132046	0.999896	28.6711	26.3312	35.9613	28.9703	32.1115	32.9514	-0.449676	-0.163488	-0.185765
SLC20A2	solute carrier family 20 member 2	0.403113	5.18938	2.26671	0.13218	0.999896	42.0589	53.0377	30.1556	29.4541	37.4517	26.584	0.814591	0.167377	0.147912
CRIP1	cysteine rich protein 1	-0.264154	7.17659	2.26511	0.132317	0.999896	119.692	142.529	156.059	132.083	167.111	150.358	-0.130837	-0.481478	-0.186952
LOC121110965	uncharacterized LOC121110965	0.695583	-1.53501	2.26244	0.132545	0.999896	0.457588	0.308359	0.123525	0.405833	0.33464	0.25958	1.3198	0.451441	0.64471
LOC107053863	uncharacterized LOC107053863	0.576636	2.81305	2.26227	0.13256	0.999896	8.58958	11.8651	4.70941	4.66708	6.92983	5.20686	1.33311	0.309768	-0.157893
TP73	tumor protein p73	0.474047	3.91152	2.25897	0.132843	0.999896	17.5583	23.9581	13.0011	10.8638	11.7542	12.9637	0.881888	0.578975	-0.254944
THEM4	thioesterase superfamily member 4	-0.886662	-0.303525	2.25843	0.132889	0.999896	0.588327	0.469242	2.00729	0.593141	0.501959	0.549698	-2.09684	0.229048	0.109736
LOC107052652	uncharacterized LOC107052652	-0.949662	-1.91219	2.25781	0.132942	0.999896	0.117665	0.0938483	0.540424	0.280962	0.20915	0.198502	-2.52569	-0.829845	0.501219
PLXNA1	plexin A1	0.281371	8.77021	2.25613	0.133086	0.999896	497.058	443.728	366.083	496.287	381.587	434.765	0.277506	0.381403	0.190939
SPAM1	sperm adhesion molecule 1	0.811157	-2.0897	2.25594	0.133103	0.999896	0.300701	0.308359	0.216169	0.171699	0.16732	0.0610776	0.512447	0.84572	1.49116
FAM110A	family with sequence similarity 110 member A	0.462643	4.89762	2.25477	0.133203	0.999896	34.8682	46.5086	26.0639	22.1491	29.1834	19.8808	0.835445	0.256766	0.155879
ARID5B	AT-rich interaction domain 5B	0.619387	5.8372	2.25471	0.133209	0.999896	66.7817	107.59	45.0559	33.2783	55.1179	34.9975	1.25576	0.276931	-0.0726662
LOC107049163	T-cell surface glycoprotein CD8 alpha chain-like	0.600105	1.81215	2.25407	0.133263	0.999896	3.75222	6.23421	2.30066	2.59109	3.58343	2.41256	1.43816	0.0664026	0.102992
THSD7A	thrombospondin type 1 domain containing 7A	-0.435453	2.24355	2.25383	0.133284	0.999896	4.34055	3.097	5.72849	4.57343	6.07928	4.42812	-0.887286	-0.486025	0.0465811
ACSL3	acyl-CoA synthetase long chain family member 3	0.292515	5.8075	2.25341	0.13332	0.999896	61.5259	70.8555	49.4411	52.5086	55.6059	45.9151	0.51917	0.145956	0.193586
PDIA5	protein disulfide isomerase family A member 5	0.286807	5.11653	2.2514	0.133494	0.999896	36.9208	34.7507	27.5462	42.6281	33.3803	32.7529	0.33519	0.145437	0.380185
SMG6	SMG6 nonsense mediated mRNA decay factor	0.251025	5.98114	2.24947	0.13366	0.999896	67.187	74.529	57.9797	64.1373	58.6735	56.3288	0.362253	0.195473	0.187291
ART1L3	ADP-ribosyltransferase 1 like 3	-0.597849	-1.20604	2.24886	0.133713	0.999896	0.300701	0.442428	0.432339	0.218526	0.543789	0.488621	0.0332794	-0.85472	-1.16091
VWA3A	von Willebrand factor A domain containing 3A	0.580812	-0.135818	2.24862	0.133733	0.999896	0.954397	1.27366	0.494102	0.936539	0.599562	1.02305	1.3661	0.67068	-0.127465
LOC428870	cytosolic phospholipase A2 epsilon-like	1.69737	0.446945	2.24781	0.133804	0.999896	2.56249	3.40535	0.663949	0.109263	1.12941	0.076347	2.35866	1.18198	0.51716
LOC101750482	uncharacterized LOC101750482	-0.981566	-1.67892	2.24755	0.133826	0.999896	0.326848	0.147476	0.633068	0.0936539	0.33464	0.167963	-2.10188	-0.0339861	-0.842736
PTGDS	prostaglandin D2 synthase 21kDa (brain)	0.625195	0.775802	2.24738	0.133841	0.999896	1.63424	1.56861	1.21981	2.93449	0.892372	1.86287	0.362824	0.872904	0.655585
LOC121109550	uncharacterized LOC121109550	-0.711069	-0.663611	2.24711	0.133864	0.999896	0.666771	0.402207	0.926441	0.296571	0.892372	0.427543	-1.20376	-0.420454	-0.527694
LOC107054051	uncharacterized LOC107054051	0.574196	-1.07422	2.24605	0.133956	0.999896	0.483736	0.630125	0.478661	0.483878	0.320696	0.274849	0.396633	0.593012	0.816005
LIX1	limb and CNS expressed 1	-0.421574	1.36855	2.24526	0.134024	0.999896	2.23564	1.944	2.91829	2.37256	2.45402	3.40507	-0.586093	-0.134459	-0.521239
TRPM1	transient receptor potential cation channel subfamily M member 1	-0.486489	2.06512	2.24481	0.134063	0.999896	3.47767	2.35962	4.32339	4.55782	4.65707	5.57333	-0.873611	-0.421302	-0.290195
LOC107052646	uncharacterized LOC107052646	-0.921801	-0.685939	2.24462	0.13408	0.999896	0.379144	0.187697	1.34334	0.671186	0.571676	0.427543	-2.83935	-0.592451	0.650643
LOC107050768	histone-lysine N-methyltransferase SETD1A-like	0.327102	5.68652	2.24379	0.134152	0.999896	56.061	70.4935	41.134	45.2816	48.7737	47.0755	0.77716	0.200895	-0.0560512
LOC101749287	uncharacterized LOC101749287	0.613733	-0.674334	2.24322	0.134201	0.999896	0.967471	0.73738	0.401458	0.45266	0.432243	0.580237	0.87716	1.16238	-0.358213
DMA	major histocompatibility complex%2C class II%2C DM alpha	-0.276546	6.86349	2.2431	0.134212	0.999896	102.487	117.887	141.483	95.4957	120.986	120.155	-0.263224	-0.239407	-0.331387
LRTM2	leucine rich repeats and transmembrane domains 2	-0.457347	1.08616	2.24308	0.134213	0.999896	2.23564	1.54179	2.2389	1.51407	2.78866	2.2446	-0.538179	-0.318883	-0.568026
CAPN9	calpain 9	-1.0307	-2.25431	2.24271	0.134245	0.999896	0.104591	0.0402207	0.262492	0.218526	0.111547	0.366465	-2.70626	-0.0928798	-0.745874
INAFM2	InaF motif containing 2	-0.34902	3.54798	2.24242	0.134271	0.999896	11.5704	9.58594	14.1591	9.63074	13.776	11.2841	-0.562738	-0.251713	-0.228571
LOC415852	sulfotransferase family cytosolic 2B member 1-like	0.412224	6.34562	2.24135	0.134363	0.999896	102.97	115.071	81.6966	60.438	64.6273	62.9557	0.494182	0.672014	-0.0588821
LOC107054070	uncharacterized LOC107054070	-0.741454	-2.30747	2.24129	0.134369	0.999896	0.117665	0.160883	0.154407	0.109263	0.195206	0.305388	0.0592746	-0.73031	-1.48284
LOC101748844	uncharacterized LOC101748844	-0.651309	-0.515999	2.2412	0.134377	0.999896	0.653697	0.442428	1.23525	0.468269	0.711109	0.519159	-1.48129	-0.121449	-0.148839
LRIT2	leucine rich repeat%2C Ig-like and transmembrane domains 2	-0.616037	-0.1891	2.23966	0.134511	0.999896	0.771362	0.750787	1.46686	0.483878	0.948145	0.671853	-0.966261	-0.2977	-0.473502
LAMP3	lysosomal associated membrane protein 3	0.441952	9.44552	2.2391	0.134559	0.999896	975.394	933.322	561.577	500.814	683.013	529.161	0.732889	0.514072	-0.0794312
LOC121107627	uncharacterized LOC121107627	0.280556	6.10141	2.2378	0.134672	0.999896	73.1225	68.04	58.165	84.6943	57.6835	70.0865	0.226232	0.342158	0.273128
PRKCH	protein kinase C eta	0.543043	6.81163	2.23307	0.135086	0.999896	131.798	186.664	86.3134	81.1043	123.817	64.1009	1.11279	0.0901274	0.339433
STAG3	stromal antigen 3	0.31303	5.80334	2.23297	0.135094	0.999896	61.4083	74.6899	46.847	49.4336	53.626	48.8773	0.672955	0.195501	0.0163276
PHOX2B	paired like homeobox 2b	0.508114	1.03301	2.23275	0.135113	0.999896	2.77167	1.72949	1.51319	2.6067	2.13333	1.34371	0.192758	0.377653	0.956006
PAWR	pro-apoptotic WT1 regulator	-0.400674	1.01622	2.2319	0.135188	0.999896	1.62117	1.63564	2.19258	1.9043	2.1891	2.42783	-0.42277	-0.433304	-0.350412
PTPN1	protein tyrosine phosphatase non-receptor type 1	0.270036	6.51364	2.2318	0.135196	0.999896	106.474	102.067	72.88	91.0472	89.0838	86.4858	0.485918	0.257268	0.0741502
POLD4	DNA polymerase delta 4%2C accessory subunit	-0.365038	4.86877	2.23165	0.135209	0.999896	32.358	23.7168	38.7252	20.4634	30.5219	29.3478	-0.707363	0.0842768	-0.520207
FILIP1L	filamin A interacting protein 1 like	0.646552	3.15832	2.23077	0.135287	0.999896	8.36732	17.2547	6.02186	6.946	9.80215	4.97782	1.51871	-0.228333	0.480667
MIR1583	microRNA 1583	-0.689695	-1.38072	2.23064	0.135298	0.999896	0.418366	0.160883	0.494102	0.234135	0.474073	0.351196	-1.6188	-0.180343	-0.584938
SMOC2	SPARC related modular calcium binding 2	-0.763981	2.34433	2.23024	0.135333	0.999896	3.73915	1.46135	6.06819	6.04067	4.60129	8.41344	-2.05396	-0.299331	-0.477985
ARHGEF1	Rho guanine nucleotide exchange factor (GEF) 1	-0.415179	2.96736	2.22978	0.135373	0.999896	8.61572	6.05992	9.17176	5.35388	9.57906	7.97062	-0.5979	-0.152911	-0.574108
CNOT2	CCR4-NOT transcription complex subunit 2	0.254973	6.15821	2.22944	0.135403	0.999896	76.7179	83.6457	60.9135	72.6754	69.3262	65.0476	0.45753	0.146163	0.159971
SPAG6	sperm associated antigen 6	0.668088	2.24301	2.22903	0.135439	0.999896	4.88965	9.53231	3.02637	2.88766	3.9599	3.90896	1.65524	0.304268	-0.436885
ADCK2	aarF domain containing kinase 2	-0.39307	2.86876	2.22856	0.13548	0.999896	5.2688	5.97948	7.98283	7.63279	7.48756	9.31433	-0.41688	-0.507022	-0.287241
SNRK	SNF related kinase	-0.252736	5.63521	2.22482	0.135808	0.999896	47.6153	47.0448	53.8262	41.3326	56.0242	52.1908	-0.194272	-0.234626	-0.336516
TPBG	trophoblast glycoprotein	-0.41565	1.63449	2.22457	0.135831	0.999896	3.1116	2.15851	3.87561	2.63792	3.31851	3.35927	-0.844386	-0.0928798	-0.348747
MYORG	myogenesis-regulating glycosidase	0.428464	1.12605	2.22332	0.13594	0.999896	2.62786	2.44006	2.25434	2.34135	1.57559	1.67963	0.11421	0.737993	0.479192
EP400	E1A binding protein p400	0.304163	6.84009	2.22309	0.13596	0.999896	125.091	146.631	88.3824	107.983	105.593	113.558	0.730362	0.244473	-0.0726324
LOC121111215	uncharacterized LOC121111215	0.775021	-2.11076	2.22169	0.136084	0.999896	0.209183	0.160883	0.154407	0.405833	0.12549	0.167963	0.0592746	0.737195	1.27274
OGN	osteoglycin	0.619359	2.21921	2.22156	0.136095	0.999896	4.90273	8.60723	3.45871	3.29349	4.68495	2.7943	1.31531	0.0655496	0.237133
MLNR	motilin receptor	0.70616	-2.02648	2.22028	0.136208	0.999896	0.209183	0.227917	0.216169	0.374616	0.139433	0.137425	0.0763481	0.585192	1.44677
LOC107051247	uncharacterized LOC107051247	0.652903	3.0808	2.22017	0.136218	0.999896	11.0867	14.9487	6.4542	4.87	8.40782	4.79459	1.21171	0.399026	0.0225148
TRBV19	-	0.407401	4.74063	2.21989	0.136243	0.999896	29.0634	41.253	22.1265	21.0253	23.1598	23.5912	0.898726	0.327576	-0.166124
PIK3CA	phosphatidylinositol-4%2C5-bisphosphate 3-kinase catalytic subunit alpha	0.311666	5.1098	2.21981	0.13625	0.999896	40.7253	42.4865	26.6043	31.4209	32.2927	33.4705	0.675345	0.334717	-0.0911673
ADORA2A	adenosine A2a receptor	0.257492	6.57762	2.21969	0.13626	0.999896	113.691	102.442	82.1444	95.8079	91.4542	87.3562	0.318575	0.313996	0.133235
LOC107054189	uncharacterized LOC107054189	0.641683	-1.85653	2.21947	0.13628	0.999896	0.379144	0.241324	0.169847	0.280962	0.237036	0.167963	0.506734	0.677638	0.742227
BMPER	BMP binding endothelial regulator	-0.690641	-1.00457	2.21854	0.136362	0.999896	0.36607	0.294952	0.741153	0.421442	0.29281	0.717662	-1.32929	0.322158	-0.767968
SCARA5	scavenger receptor class A member 5	-0.951375	0.818823	2.21725	0.136476	0.999896	0.889028	0.442428	2.54771	2.23208	1.11547	3.22184	-2.52569	-0.327345	-0.529494
GRHL2	grainyhead like transcription factor 2	0.581148	0.146052	2.21661	0.136533	0.999896	1.8042	1.03233	1.09629	1.03019	0.864485	0.626045	-0.0867204	1.06145	0.718575
ASNS	asparagine synthetase (glutamine-hydrolyzing)	0.422117	7.471	2.21644	0.136547	0.999896	170.092	288.208	135.677	151.157	173.357	145.823	1.08693	-0.0274333	0.0518357
LOC112532164	uncharacterized LOC112532164	-0.694233	-1.8525	2.21639	0.136552	0.999896	0.248405	0.147476	0.432339	0.171699	0.264923	0.229041	-1.55168	-0.0928798	-0.415726
NSDHL	NAD(P) dependent steroid dehydrogenase-like	0.34033	5.57745	2.2163	0.13656	0.999896	59.2249	61.417	42.3075	39.319	46.3476	37.7001	0.537727	0.353711	0.0606576
FAM189A2	family with sequence similarity 189 member A2	0.466333	3.86588	2.21474	0.136698	0.999896	22.9317	17.0536	13.3253	10.6453	12.061	11.2688	0.355906	0.926997	-0.0821157
LOC101750607	uncharacterized LOC101750607	-0.614332	-1.49228	2.2142	0.136746	0.999896	0.313774	0.254731	0.308814	0.202917	0.362526	0.519159	-0.27776	-0.208357	-1.35529
LOC112533272	uncharacterized LOC112533272	-0.853345	-1.93504	2.21231	0.136914	0.999896	0.287627	0.0670345	0.339695	0.140481	0.348583	0.213772	-2.34126	-0.277304	-0.605697
NIPAL4	NIPA like domain containing 4	-0.529219	0.786513	2.2121	0.136932	0.999896	1.49043	1.17981	2.85653	1.49846	1.57559	1.58802	-1.27571	-0.0801688	-0.0837439
HSD17B1	hydroxysteroid 17-beta dehydrogenase 1	-0.397289	2.00191	2.20694	0.137391	0.999896	3.64763	3.52602	4.66308	3.1218	5.15903	3.741	-0.403246	-0.50014	-0.261048
SELENOP1	selenoprotein P1	-0.640225	8.24017	2.20648	0.137432	0.999896	112.07	227.689	330.183	369.262	289.268	485.597	-0.5362	-1.36801	-0.395117
FAS	Fas cell surface death receptor	0.341881	5.91649	2.20309	0.137734	0.999896	70.2593	82.801	49.1014	49.4024	55.9127	54.7408	0.753886	0.329514	-0.148034
DNAH8	dynein axonemal heavy chain 8	-0.816662	0.140408	2.20242	0.137794	0.999896	1.01977	0.549683	2.40875	0.76484	1.12941	0.580237	-2.13161	-0.147328	0.398516
TPPP3	tubulin polymerization promoting protein family member 3	0.67263	-1.38644	2.20059	0.137957	0.999896	0.313774	0.656938	0.247051	0.327789	0.306753	0.25958	1.41095	0.0326511	0.336588
GATSL3	GATS protein like 3	0.421202	3.01775	2.19972	0.138036	0.999896	8.11891	12.2405	6.82478	7.35183	6.4697	7.40566	0.842809	0.327589	-0.0105243
DCDC2B	doublecortin domain containing 2B	-0.339733	3.16784	2.19965	0.138042	0.999896	8.81183	7.77601	9.74307	7.1333	10.0252	10.261	-0.325347	-0.186123	-0.524534
PREX2	phosphatidylinositol-3%2C4%2C5-trisphosphate dependent Rac exchange factor 2	0.71767	2.06248	2.19887	0.138112	0.999896	5.71331	6.89115	3.7212	2.85644	4.18299	1.4964	0.888975	0.449791	0.932723
TMEFF1	transmembrane protein with EGF-like and two follistatin-like domains 1	-0.79807	-2.26595	2.19769	0.138217	0.999896	0.169961	0.0536276	0.247051	0.171699	0.16732	0.274849	-2.20376	0.0225974	-0.67876
VASH2	vasohibin 2	0.349262	3.44216	2.19732	0.138251	0.999896	11.9104	14.1711	9.38793	10.3488	9.24442	9.97091	0.594072	0.365562	0.0536592
[truncated: 16,494 more rows]
